# Supplementary material for: Single nucleotide polymorphisms associated with wine fermentation and adaptation to nitrogen limitation in wild and domesticated yeast strains
Source: Biol Res. 2023 Jul 29;56:43. doi: 10.1186/s40659-023-00453-2 (PMC10385942; doi:10.1186/s40659-023-00453-2)
Supplement: Supplementary file 2 — Supplementary Material 2 [file 40659_2023_453_MOESM2_ESM.xlsx]

## Sheet: S1
Table S1. Phenotypic, genomic and ecological data of the “1002 Yeast Genomes Project” population.
Strain name	SM300				SM60				Ratio SM60/SM300				Genomic info (1)			Genomic info (2)			Ecological info
	Efficiency	Rate	Lag	AUC	Efficiency	Rate	Lag	AUC	Efficiency	Rate	Lag	AUC	Ploidy	Aneuploidies	Heterozygosity	Ploidy	# aneuploidies	Heterozygosity	Origin	Clade	Class
AAA	NA	NA	NA	NA	NA	NA	NA	NA	NA	NA	NA	NA	1	0	0	Haploid	Euploid	Homozygous	Wine	1. Wine/European	Domesticated (wine)
AAB	0.44	0.01612	9.22	9.497	0.4115	0.01132	10.39	6.954	0.935227	0.702233	1.1269	0.732231	1	0	0	Haploid	Euploid	Homozygous	Beer	7. Mosaic beer	Domesticated (non-wine)
AAC	NA	NA	NA	NA	NA	NA	NA	NA	NA	NA	NA	NA	2	0	0.379552	Diploid	Euploid	Heterozygous	Beer	11. Ale beer	Domesticated (non-wine)
AAD	1.062	0.03776	6.062	25.59	0.6657	0.02605	7.24	15.84	0.626836	0.689883	1.19433	0.618992	2	2	0	Diploid	Aneuploid	Homozygous	Sake	25. Sake	Domesticated (non-wine)
AAE	0.9033	0.03103	9.111	18.86	0.6704	0.01607	6.166	12.3	0.742168	0.517886	0.676764	0.652174	1	0	0	Haploid	Euploid	Homozygous	Wine	1. Wine/European (subclade 4)	Domesticated (wine)
AAG	0.5714	0.02492	13.14	11.47	0.3127	0.01012	9.617	6.117	0.547252	0.4061	0.731887	0.533304	1	0	0	Haploid	Euploid	Homozygous	Unknown	M3. Mosaic region 3	Unknown
AAH	1.117	0.02765	22.39	8.306	0.7819	0.02157	13.02	11.53	0.7	0.780108	0.58151	1.38815	1	0	0	Haploid	Euploid	Homozygous	Unknown	99. Other	Unknown
AAI	0.9192	0.03376	11.5	17.94	0.2276	0.008402	3.681	5.985	0.247607	0.248874	0.320087	0.333612	1	0	0	Haploid	Euploid	Homozygous	Distillery	1. Wine/European	Domesticated (wine)
AAK	0.4604	0.01362	15.06	6.46	0.2054	0.01346	10.26	5.684	0.446134	0.988253	0.681275	0.879876	1	0	0	Haploid	Euploid	Homozygous	Wine	1. Wine/European (subclade 4)	Domesticated (wine)
AAL	0.7823	0.0288	6.842	18.71	0.5824	0.01821	5.44	13.29	0.744471	0.632292	0.795089	0.710315	2	1	0.51409	Diploid	Aneuploid	Heterozygous	Bakery	8. Mixed origin	Unknown
AAM	0.3744	0.01534	8.703	8.831	0.337	0.01029	8.713	6.579	0.900107	0.670795	1.00115	0.744989	1	0	0	Haploid	Euploid	Homozygous	Bakery	8. Mixed origin	Unknown
AAN	0.4534	0.01139	19.83	4.106	0.2271	0.004421	22.72	1.363	0.500882	0.388147	1.14574	0.331953	2	1	0.540601	Diploid	Aneuploid	Heterozygous	Bakery	8. Mixed origin	Unknown
AAP	NA	NA	NA	NA	NA	NA	NA	NA	NA	NA	NA	NA	2	0	0.510148	Diploid	Euploid	Heterozygous	Bakery	8. Mixed origin	Unknown
AAQ	0.7371	0.02754	8	16.92	0.7099	0.01869	3.872	15.21	0.963099	0.678649	0.484	0.898936	1	0	0	Haploid	Euploid	Homozygous	Beer	7. Mosaic beer	Domesticated (non-wine)
AAR	0.7072	0.02155	8.167	14.29	0.6962	0.01848	8.615	12.46	0.984446	0.857541	1.05485	0.871938	1	0	0	Haploid	Euploid	Homozygous	Beer	7. Mosaic beer	Domesticated (non-wine)
AAS	0.5776	0.0215	7.009	13.83	0.5141	0.01112	3.815	9.676	0.890062	0.517209	0.5443	0.699638	1	0	0	Haploid	Euploid	Homozygous	Human, clinical	M3. Mosaic region 3	Unknown
AAT	0.5363	0.02591	7.989	14.11	0.5002	0.0219	8.433	12.18	0.932687	0.845234	1.05558	0.863218	1	1	0	Haploid	Aneuploid	Homozygous	Human, clinical	M3. Mosaic region 3	Unknown
AAV	0.4116	0.01606	6.438	10.29	0.439	0.008964	2.271	8.343	1.06657	0.558157	0.352749	0.810787	1	0	0	Haploid	Euploid	Homozygous	Human, clinical	M3. Mosaic region 3	Unknown
ABA	0.5043	0.01964	10.49	10.73	0.3627	0.01081	5.126	8.06	0.719215	0.550407	0.488656	0.751165	1	0	0	Haploid	Euploid	Homozygous	Human, clinical	M3. Mosaic region 3	Unknown
ABB	0.9715	0.04006	8.536	23.01	0.6917	0.02097	8.356	13.66	0.711992	0.523465	0.978913	0.593655	1	0	0	Haploid	Euploid	Homozygous	Human, clinical	26. Asian fermentation	Unknown
ABC	0.8943	0.03678	10.24	19.78	0.5231	0.01422	7.662	9.86	0.584927	0.386623	0.748242	0.498483	1	0	0	Haploid	Euploid	Homozygous	Human, clinical	M3. Mosaic region 3	Unknown
ABD	0.7315	0.02508	10.77	14.15	0.6115	0.01132	4.958	9.542	0.835954	0.451356	0.460353	0.674346	2	2	0	Diploid	Aneuploid	Homozygous	Human, clinical	M3. Mosaic region 3	Unknown
ABE	0.4918	0.01972	8.317	11.6	0.5881	0.01397	5.47	11.04	1.19581	0.708418	0.657689	0.951724	1	0	0	Haploid	Euploid	Homozygous	Human, clinical	1. Wine/European	Domesticated (wine)
ABF	0.8228	0.04707	9.502	21.7	0.6609	0.02296	6.379	15.23	0.803233	0.487784	0.671332	0.701843	1	0	0	Haploid	Euploid	Homozygous	Human, clinical	M3. Mosaic region 3	Unknown
ABG	0.7259	0.02801	9.951	15.66	0.7609	0.01946	6.295	14.5	1.04822	0.694752	0.6326	0.925926	1	0	0	Haploid	Euploid	Homozygous	Human, clinical	M3. Mosaic region 3	Unknown
ABH	0.8051	0.02935	8.149	18.18	0.8756	0.02435	6.731	17.34	1.08757	0.829642	0.825991	0.953795	1	0	0	Haploid	Euploid	Homozygous	Human, clinical	M3. Mosaic region 3	Unknown
ABI	0.5958	0.02545	9.011	14.1	0.7443	0.01503	6.973	11.46	1.24924	0.59057	0.773832	0.812766	1	0	0	Haploid	Euploid	Homozygous	Human, clinical	M3. Mosaic region 3	Unknown
ABK	0.487	0.0291	8.324	14.07	0.4641	0.01829	6.326	11.47	0.952977	0.628522	0.759971	0.81521	1	0	0	Haploid	Euploid	Homozygous	Human, clinical	M3. Mosaic region 3	Unknown
ABL	0.7406	0.02698	12.23	13.91	0.6562	0.0192	8.328	12.6	0.886038	0.711638	0.680948	0.905823	1	0	0	Haploid	Euploid	Homozygous	Soil	99. Other	Unknown
ABM	0.498	0.01437	12.77	7.738	0.4874	0.01303	20.08	4.563	0.978715	0.90675	1.57244	0.589687	1	0	0	Haploid	Euploid	Homozygous	Industrial	2. Alpechin	Unknown
ABP	0.6561	0.02473	6.796	15.94	0.4643	0.01167	1.567	10.41	0.707667	0.471896	0.230577	0.653074	1	0	0	Haploid	Euploid	Homozygous	Fruit	1. Wine/European	Domesticated (wine)
ABQ	0.6515	0.02155	13.5	10.82	0.4892	0.01161	13.99	6.091	0.750883	0.538747	1.0363	0.562939	1	0	0	Haploid	Euploid	Homozygous	Soil	1. Wine/European	Domesticated (wine)
ABR	0.7492	0.02644	8.858	16.05	0.7137	0.01537	8.731	10.68	0.952616	0.581316	0.985663	0.665421	1	0	0	Haploid	Euploid	Homozygous	Soil	1. Wine/European	Domesticated (wine)
ABS	0.502	0.01789	8.664	11.01	0.6301	0.01483	3.584	12.59	1.25518	0.828955	0.413666	1.14351	1	0	0	Haploid	Euploid	Homozygous	Nature	1. Wine/European	Domesticated (wine)
ABT	0.7306	0.02598	8.56	15.96	0.9637	0.01861	7.416	14.03	1.31905	0.71632	0.866355	0.879073	1	0	0	Haploid	Euploid	Homozygous	Nature	1. Wine/European	Domesticated (wine)
ABV	0.5531	0.02685	6.36	15.36	0.3844	0.01263	9.753	7.471	0.694992	0.470391	1.53349	0.486393	3	2	0.73044	Polyploid	Aneuploid	Heterozygous	Water	8. Mixed origin	Unknown
ACA	0.5564	0.02065	10.62	11.42	0.6673	0.01355	8.722	9.521	1.19932	0.656174	0.821281	0.833713	1	0	0	Haploid	Euploid	Homozygous	Fruit	M3. Mosaic region 3	Unknown
ACB	0.5144	0.01968	9.667	11.2	0.6311	0.01097	11.56	6.886	1.22687	0.557419	1.19582	0.614821	1	0	0	Haploid	Euploid	Homozygous	Dairy	M3. Mosaic region 3	Unknown
ACC	0.618	0.02877	7.174	16.39	0.4176	0.0141	9.503	8.434	0.675728	0.490094	1.32464	0.514582	1	0	0	Haploid	Euploid	Homozygous	Tree	21. Ecuadorean	Wild
ACD	0.7261	0.0329	6.625	19.42	0.2712	0.007856	2.547	6.457	0.373502	0.238784	0.384453	0.332492	1	0	0	Haploid	Euploid	Homozygous	Tree	23. North American oak	Wild
ACF	0.4999	0.01757	9.026	10.72	0.8849	0.01673	6.707	13.09	1.77015	0.952191	0.743076	1.22108	1	0	0	Haploid	Euploid	Homozygous	Distillery	1. Wine/European	Domesticated (wine)
ACG	0.8685	0.03606	10.69	18.92	0.7872	0.02585	9.785	15.31	0.90639	0.716861	0.915341	0.809197	1	0	0	Haploid	Euploid	Homozygous	Fermentation	M1. Mosaic region 1	Unknown
ACH	0.9356	0.03661	11.61	18.86	0.8731	0.02634	10.25	15.67	0.933198	0.719476	0.88286	0.830859	1	0	0	Haploid	Euploid	Homozygous	Cider	M1. Mosaic region 1	Unknown
ACI	0.5041	0.01789	9.506	10.55	0.4812	0.01299	5.608	9.782	0.954573	0.726104	0.589943	0.927204	1	0	0	Haploid	Euploid	Homozygous	Fruit	M3. Mosaic region 3	Unknown
ACK	1.022	0.03891	11.19	20.72	0.8938	0.02716	7.196	18.55	0.87456	0.698021	0.643074	0.89527	1	0	0	Haploid	Euploid	Homozygous	Palm wine	26. Asian fermentation	Unknown
ACL	0.968	0.03502	13	17.4	0.5199	0.01167	9.656	7.68	0.537087	0.333238	0.742769	0.441379	1	1	0	Haploid	Aneuploid	Homozygous	Palm wine	M3. Mosaic region 3	Unknown
ACM	0.6999	0.02967	10.25	15.72	0.5162	0.01654	7.001	11.09	0.737534	0.557465	0.683024	0.705471	1	0	0	Haploid	Euploid	Homozygous	Fermentation	26. Asian fermentation	Unknown
ACN	0.7354	0.034	10.37	17.15	0.3807	0.009989	3.912	8.12	0.517677	0.293794	0.377242	0.473469	1	0	0	Haploid	Euploid	Homozygous	Wine	M3. Mosaic region 3	Unknown
ACP	0.5141	0.01861	9.251	11.07	0.4336	0.01204	4.778	9.363	0.843416	0.646964	0.516485	0.845799	1	0	0	Haploid	Euploid	Homozygous	Wine	1. Wine/European (subclade 1)	Domesticated (wine)
ACQ	0.6107	0.0176	30.93	2.385	0.2521	0.005828	33.24	0.665	0.412805	0.331136	1.07468	0.278826	1	0	0	Haploid	Euploid	Homozygous	Wine	18. Far East Asia	Wild
ACR	0.5211	0.01543	11.67	8.787	0.4061	0.009889	8.862	6.682	0.779313	0.640894	0.759383	0.760442	1	0	0	Haploid	Euploid	Homozygous	Wine	1. Wine/European	Domesticated (wine)
ACS	0.7285	0.02491	8.593	15.53	0.7061	0.01794	6.735	13.21	0.969252	0.720193	0.783777	0.850612	1	0	0	Haploid	Euploid	Homozygous	Wine	M1. Mosaic region 1	Unknown
ACT	0.7727	0.0278	10.86	15.43	0.814	0.02069	5.329	16.14	1.05345	0.744245	0.4907	1.04601	1	1	0	Haploid	Aneuploid	Homozygous	Wine	1. Wine/European	Domesticated (wine)
ACV	0.9005	0.04074	10.23	20.9	0.7936	0.02386	7.609	16.24	0.881288	0.585665	0.743793	0.777033	1	1	0	Haploid	Aneuploid	Homozygous	Wine	1. Wine/European	Domesticated (wine)
ADA	1.191	0.0752	13.64	27.72	1.004	0.04091	8.741	23.06	0.842989	0.544016	0.640836	0.83189	1	0	0	Haploid	Euploid	Homozygous	Wine	M3. Mosaic region 3	Unknown
ADB	0.6227	0.02557	12.01	12.82	0.4826	0.01132	8.962	7.699	0.775012	0.442706	0.746211	0.600546	1	1	0	Haploid	Aneuploid	Homozygous	Wine	1. Wine/European	Domesticated (wine)
ADC	0.9536	0.03334	11.74	17.85	0.5856	0.01325	15.05	6.608	0.614094	0.397421	1.28194	0.370196	1	0	0	Haploid	Euploid	Homozygous	Wine	1. Wine/European	Domesticated (wine)
ADD	0.8493	0.02629	9.333	16.46	0.7727	0.01507	7.459	11.37	0.909808	0.573222	0.799207	0.690765	1	0	0	Haploid	Euploid	Homozygous	Soil	1. Wine/European (subclade 2)	Domesticated (wine)
ADE	1.096	0.04895	11.22	24.29	0.928	0.02801	12.18	15.33	0.846715	0.572217	1.08556	0.631124	1	0	0	Haploid	Euploid	Homozygous	Palm wine	99. Other	Unknown
ADF	0.7086	0.0324	10.67	16.71	0.7151	0.02267	5.465	16.2	1.00917	0.699691	0.512184	0.969479	1	0	0	Haploid	Euploid	Homozygous	Tree	13. African palm wine	Domesticated (non-wine)
ADG	0.6384	0.03216	14.57	12.91	0.4144	0.01693	4.397	11.13	0.649123	0.52643	0.301784	0.862122	1	0	0	Haploid	Euploid	Homozygous	Tree	99. Other	Unknown
ADH	1.044	0.04569	11.54	22.5	0.7781	0.02356	8.592	15.22	0.745307	0.515649	0.744541	0.676444	1	0	0	Haploid	Euploid	Homozygous	Tree	26. Asian fermentation	Unknown
ADI	0.6867	0.01787	10.79	10.96	0.8111	0.0175	6.418	13.56	1.18116	0.979295	0.59481	1.23723	1	0	0	Haploid	Euploid	Homozygous	Human, clinical	1. Wine/European (subclade 2)	Domesticated (wine)
ADK	0.6675	0.02101	18.06	8.192	0.1434	0.004457	30.31	0.719	0.214831	0.212137	1.67829	0.0877686	2	1	0.412484	Diploid	Aneuploid	Heterozygous	Bakery	M3. Mosaic region 3	Unknown
ADL	0.5838	0.02174	9.658	12.47	0.6162	0.01107	7.685	8.326	1.0555	0.5092	0.795713	0.667682	2	4	0.591566	Diploid	Aneuploid	Heterozygous	Bakery	8. Mixed origin	Unknown
ADM	0.6282	0.02777	6.568	16.58	0.5078	0.01744	6.758	11.47	0.808341	0.628016	1.02893	0.691797	2	0	0.547563	Diploid	Euploid	Heterozygous	Bakery	8. Mixed origin	Unknown
ADN	1.173	0.05267	14.51	22.42	0.9734	0.03606	10.26	20.17	0.829838	0.68464	0.707099	0.899643	1	0	0	Haploid	Euploid	Homozygous	Sake	25. Sake	Domesticated (non-wine)
ADP	0.7032	0.02884	10.13	15.55	0.7268	0.01882	6.169	14.11	1.03356	0.652566	0.608983	0.907395	2	6	0.0620614	Diploid	Aneuploid	Heterozygous	Unknown	8. Mixed origin	Unknown
ADQ	0.6372	0.02237	10.27	12.78	0.4938	0.01115	5.777	8.746	0.774953	0.498435	0.562512	0.684351	1	0	0	Haploid	Euploid	Homozygous	Sake	25. Sake	Domesticated (non-wine)
ADR	0.688	0.02533	8.505	15.38	0.6612	0.01491	5.467	12.1	0.961047	0.58863	0.642798	0.786736	1	0	0	Haploid	Euploid	Homozygous	Wine	1. Wine/European	Domesticated (wine)
ADS	0.9468	0.0384	7.533	23.12	0.7874	0.02096	8.482	14.08	0.831643	0.545833	1.12598	0.608997	2	0	0	Diploid	Euploid	Homozygous	Wine	1. Wine/European	Domesticated (wine)
ADT	0.7147	0.02569	12.18	13.42	0.7038	0.01579	4.646	13.09	0.984749	0.614636	0.381445	0.97541	1	0	0	Haploid	Euploid	Homozygous	Nature	M3. Mosaic region 3	Unknown
ADV	1.049	0.05117	12.49	22.99	0.82	0.02623	8.649	16.6	0.781697	0.512605	0.692474	0.722053	1	0	0	Haploid	Euploid	Homozygous	Palm wine	13. African palm wine	Domesticated (non-wine)
AEA	0.3847	0.01195	10.17	7.198	0.3084	0.009563	10.74	5.625	0.801664	0.800251	1.05605	0.781467	1	0	0	Haploid	Euploid	Homozygous	Industrial	7. Mosaic beer	Domesticated (non-wine)
AEB	0.2769	0.01037	18.22	3.923	0.1075	0.003036	8.941	2.07	0.388227	0.292768	0.490724	0.527657	4	3	0.519781	Polyploid	Aneuploid	Heterozygous	Beer	11. Ale beer	Domesticated (non-wine)
AEC	0.6694	0.02604	10.34	14.3	0.7708	0.01843	6.316	14.1	1.15148	0.707757	0.610832	0.986014	5	NA	0.591495	Polyploid	NA	Heterozygous	Beer	11. Ale beer	Domesticated (non-wine)
AEE	0.736	0.02625	8.187	16.3	0.5252	0.01405	8.546	9.374	0.713587	0.535238	1.04385	0.575092	3	5	0.490441	Polyploid	Aneuploid	Heterozygous	Distillery	M3. Mosaic region 3	Unknown
AEF	1.07	0.06375	13	25.07	0.8869	0.02647	14.43	12.99	0.828879	0.415216	1.11	0.518149	1	0	0	Haploid	Euploid	Homozygous	Sake	25. Sake	Domesticated (non-wine)
AEG	1.01	0.04053	7.412	24.75	0.7259	0.0253	6.508	16.86	0.718713	0.624229	0.878036	0.681212	1	0	0	Haploid	Euploid	Homozygous	Industrial	3. Brazilian bioethanol	Domesticated (non-wine)
AEH	0.7918	0.02871	7.644	18.19	0.5893	0.01622	6.327	11.92	0.744254	0.56496	0.827708	0.655305	1	0	0	Haploid	Euploid	Homozygous	Industrial	3. Brazilian bioethanol	Domesticated (non-wine)
AEI	0.6934	0.02582	7.956	15.94	0.2099	0.005939	3.336	4.781	0.302711	0.230015	0.419306	0.299937	1	0	0	Haploid	Euploid	Homozygous	Bakery	M3. Mosaic region 3	Unknown
AEK	NA	NA	NA	NA	NA	NA	NA	NA	NA	NA	NA	NA	1	0	0	Haploid	Euploid	Homozygous	Wine	1. Wine/European (subclade 4)	Domesticated (wine)
AEL	0.8948	0.04179	14.02	17.89	0.7579	0.02314	12.81	12.29	0.847005	0.553721	0.913695	0.686976	2	0	0.458287	Diploid	Euploid	Heterozygous	Distillery	M3. Mosaic region 3	Unknown
AEM	NA	NA	NA	NA	NA	NA	NA	NA	NA	NA	NA	NA	1	1	0.0603718	Haploid	Aneuploid	Heterozygous	Beer	8. Mixed origin	Unknown
AEN	0.4471	0.01638	9.071	9.827	0.4119	0.01555	6.575	10.08	0.92127	0.949328	0.724837	1.02575	2	3	0.237202	Diploid	Aneuploid	Heterozygous	Beer	6. African beer	Domesticated (non-wine)
AEP	0.4096	0.01314	18.49	5.028	0.3265	0.005731	51.93	0.115	0.797119	0.436149	2.80855	0.0228719	2	0	0	Diploid	Euploid	Homozygous	Distillery	26. Asian fermentation	Unknown
AEQ	0.4821	0.01709	9.056	10.35	0.3823	0.01161	7.61	7.799	0.792989	0.679345	0.840327	0.753527	1	0	0	Haploid	Euploid	Homozygous	Beer	7. Mosaic beer	Domesticated (non-wine)
AER	NA	NA	NA	NA	NA	NA	NA	NA	NA	NA	NA	NA	1	4	0.113501	Haploid	Aneuploid	Heterozygous	Industrial	M2. Mosaic region 2	Unknown
AES	0.5914	0.01936	9.812	11.6	0.521	0.01103	7.536	8.171	0.88096	0.569731	0.768039	0.704397	1	1	0	Haploid	Aneuploid	Homozygous	Wine	1. Wine/European (subclade 4)	Domesticated (wine)
AET	0.7106	0.02404	6.688	16.33	0.4861	0.01499	5.864	10.83	0.68407	0.623544	0.876794	0.663197	1	0	0	Haploid	Euploid	Homozygous	Wine	1. Wine/European (subclade 4)	Domesticated (wine)
AEV	0.6883	0.02206	14.33	10.7	0.3072	0.007743	11.4	4.581	0.446317	0.350997	0.795534	0.428131	2	1	0.469639	Diploid	Aneuploid	Heterozygous	Water	8. Mixed origin	Unknown
AFA	0.9895	0.01866	22.98	5.698	0.2817	0.007331	18.17	2.973	0.284689	0.392872	0.790688	0.521762	2	1	0	Diploid	Aneuploid	Homozygous	Beer	7. Mosaic beer	Domesticated (non-wine)
AFB	0.9077	0.01642	26.44	3.911	0.7262	0.007767	40.19	0.8273	0.800044	0.473021	1.52005	0.211532	1	0	0	Haploid	Euploid	Homozygous	Beer	7. Mosaic beer	Domesticated (non-wine)
AFC	0.4553	0.02371	7.37	12.62	0.3163	0.01039	8.734	6.502	0.694707	0.438212	1.18507	0.515214	2	2	0.482457	Diploid	Aneuploid	Heterozygous	Nature	8. Mixed origin	Unknown
AFD	0.8604	0.03578	8.373	20.66	0.53	0.01558	3.993	12.09	0.615993	0.435439	0.47689	0.585189	1	0	0	Haploid	Euploid	Homozygous	Industrial	3. Brazilian bioethanol	Domesticated (non-wine)
AFE	0.8686	0.03058	8.04	19.28	0.616	0.01804	6.39	12.93	0.709187	0.589928	0.794776	0.670643	2	0	0.42167	Diploid	Euploid	Heterozygous	Water	8. Mixed origin	Unknown
AFF	0.7401	0.03469	6.91	19.84	0.6764	0.02047	3.74	15.92	0.913931	0.590084	0.541245	0.802419	1	0	0	Haploid	Euploid	Homozygous	Bakery	8. Mixed origin	Unknown
AFG	0.9553	0.04388	9.013	23.44	0.633	0.01882	14.67	9.007	0.662619	0.428897	1.62765	0.384258	1	0	0	Haploid	Euploid	Homozygous	Bakery	M3. Mosaic region 3	Unknown
AFH	0.8335	0.02725	8.343	17.42	0.6577	0.01546	6.088	12.02	0.789082	0.567339	0.729714	0.690011	1	0	0	Haploid	Euploid	Homozygous	Distillery	26. Asian fermentation	Unknown
AFI	0.7734	0.02467	7.848	16.35	0.4019	0.01155	8.003	7.821	0.519653	0.46818	1.01975	0.478349	1	0	0	Haploid	Euploid	Homozygous	Wine	1. Wine/European (subclade 4)	Domesticated (wine)
AFK	0.7627	0.03324	7.273	19.54	0.6604	0.02137	4.987	15.52	0.865871	0.6429	0.685687	0.794268	2	0	0	Diploid	Euploid	Homozygous	Palm wine	24. Asian islands	Unknown
AFL	0.8577	0.03791	10.18	19.77	0.5258	0.01984	8.187	12.09	0.613035	0.523345	0.804224	0.611533	1	1	0	Haploid	Aneuploid	Homozygous	Beer	6. African beer	Domesticated (non-wine)
AFM	1.199	0.05154	7.241	30.55	0.7578	0.01733	12.71	9.93	0.632027	0.336244	1.75528	0.325041	1	0	0	Haploid	Euploid	Homozygous	Sake	25. Sake	Domesticated (non-wine)
AFN	1.118	0.03869	7.93	24.67	0.7876	0.01827	5.895	14.34	0.704472	0.472215	0.74338	0.581273	1	0	0	Haploid	Euploid	Homozygous	Sake	25. Sake	Domesticated (non-wine)
AFP	0.5751	0.01955	8.232	12.36	0.456	0.01353	6.411	9.569	0.792906	0.692072	0.77879	0.774191	2	0	0.00488057	Diploid	Euploid	Heterozygous	Beer	7. Mosaic beer	Domesticated (non-wine)
AFQ	1.259	0.06556	9.476	32.25	0.9294	0.03912	8.289	22.22	0.738205	0.596705	0.874736	0.688992	1	0	0	Haploid	Euploid	Homozygous	Water	M2. Mosaic region 2	Unknown
AFR	0.8802	0.03661	7.629	21.74	0.6868	0.02222	8.33	14.24	0.780277	0.606938	1.09189	0.655014	1	1	0	Haploid	Aneuploid	Homozygous	Industrial	3. Brazilian bioethanol	Domesticated (non-wine)
AFS	0.8416	0.02973	11.8	15.87	0.5445	0.016	9.082	10.25	0.646982	0.538177	0.769661	0.645873	2	9	0.184349	Diploid	Aneuploid	Heterozygous	Fruit	99. Other	Unknown
AFT	0.403	0.01797	10.59	9.185	0.2921	0.01	13.49	4.945	0.724814	0.556483	1.27384	0.538378	4	0	0	Polyploid	Euploid	Homozygous	Human, clinical	8. Mixed origin	Unknown
AFV	0.871	0.03341	7.528	20.8	0.5404	0.01449	2.904	12.19	0.620436	0.433702	0.38576	0.586058	2	1	0	Diploid	Aneuploid	Homozygous	Wine	1. Wine/European (subclade 4)	Domesticated (wine)
AGA	0.9648	0.04306	6.849	25.38	0.787	0.02281	5.029	17.3	0.815713	0.529726	0.734268	0.681639	2	4	0	Diploid	Aneuploid	Homozygous	Wine	1. Wine/European	Domesticated (wine)
AGB	NA	NA	NA	NA	NA	NA	NA	NA	NA	NA	NA	NA	2	0	0.409281	Diploid	Euploid	Heterozygous	Beer	11. Ale beer	Domesticated (non-wine)
AGC	NA	NA	NA	NA	NA	NA	NA	NA	NA	NA	NA	NA	1	4	0.102073	Haploid	Aneuploid	Heterozygous	Distillery	99. Other	Unknown
AGE	0.5742	0.02329	7.784	13.97	0.5971	0.01495	10.47	9.28	1.03988	0.641906	1.34507	0.664281	2	1	0.478953	Diploid	Aneuploid	Heterozygous	Bakery	8. Mixed origin	Unknown
AGF	0.7982	0.02853	6.763	18.8	0.6663	0.01636	10.15	10.39	0.834753	0.573431	1.50081	0.55266	1	0	0	Haploid	Euploid	Homozygous	Wine	1. Wine/European	Domesticated (wine)
AGG	0.7251	0.03488	9.314	18.01	0.4317	0.01805	4.277	12	0.595366	0.517489	0.459201	0.666297	2	0	0.0821074	Diploid	Euploid	Heterozygous	Distillery	26. Asian fermentation	Unknown
AGH	0.9758	0.03247	10.09	19.1	0.7063	0.02173	8.215	14.29	0.723816	0.669233	0.814172	0.748168	1	0	0	Haploid	Euploid	Homozygous	Wine	1. Wine/European	Domesticated (wine)
AGI	0.7615	0.02442	5.734	17.51	0.8813	0.01779	8.108	12.9	1.15732	0.728501	1.41402	0.736722	2	0	0	Diploid	Euploid	Homozygous	Wine	1. Wine/European	Domesticated (wine)
AGK	0.6694	0.02394	14.57	11.16	0.3104	0.01106	14.75	5.102	0.463699	0.461988	1.01235	0.457168	1	0	0	Haploid	Euploid	Homozygous	Nature	8. Mixed origin	Unknown
AGL	0.4943	0.01786	9.549	10.44	0.2643	0.008927	13.14	4.537	0.534696	0.499832	1.37606	0.434579	1	0	0	Haploid	Euploid	Homozygous	Wine	1. Wine/European	Domesticated (wine)
AGM	0.2938	0.009453	10.19	5.65	0.3621	0.01039	5.885	7.658	1.23247	1.09912	0.577527	1.3554	1	0	0	Haploid	Euploid	Homozygous	Industrial	3. Brazilian bioethanol	Domesticated (non-wine)
AGN	0.8403	0.03109	9.187	18.27	0.7529	0.02065	6.402	15.03	0.89599	0.664201	0.696854	0.82266	1	0	0	Haploid	Euploid	Homozygous	Wine	M1. Mosaic region 1	Unknown
AGP	1.123	0.05147	9.042	27.52	0.8069	0.02401	8.964	15.24	0.718522	0.466485	0.991374	0.553779	1	2	0.0486504	Haploid	Aneuploid	Heterozygous	Fruit	M3. Mosaic region 3	Unknown
AGR	0.8756	0.03559	9.638	19.7	0.5725	0.016	4.66	12.44	0.653837	0.449564	0.483503	0.631472	1	0	0	Haploid	Euploid	Homozygous	Nature	24. Asian islands	Unknown
AGS	0.6306	0.01945	7.953	12.89	0.6205	0.01682	3.973	13.61	0.983984	0.864781	0.49956	1.05586	1	0	0	Haploid	Euploid	Homozygous	Wine	1. Wine/European	Domesticated (wine)
AGT	0.6534	0.03073	7.468	17.24	0.5213	0.02089	4.593	13.84	0.797827	0.679792	0.615024	0.802784	1	0	0	Haploid	Euploid	Homozygous	Unknown	M3. Mosaic region 3	Unknown
AGV	0.9636	0.03363	8.49	20.86	0.8646	0.02248	7.781	15.75	0.89726	0.668451	0.91649	0.755034	1	0	0	Haploid	Euploid	Homozygous	Wine	1. Wine/European	Domesticated (wine)
AHA	0.858	0.03213	10.47	17.82	0.8099	0.02007	7.931	14.12	0.943939	0.62465	0.757498	0.792368	1	0	0	Haploid	Euploid	Homozygous	Fruit	M3. Mosaic region 3	Unknown
AHB	0.8835	0.03766	7.044	22.57	0.7853	0.02357	4.527	17.97	0.888851	0.625863	0.642675	0.79619	1	0	0	Haploid	Euploid	Homozygous	Nature	99. Other	Unknown
AHC	0.8225	0.0385	7.539	21.57	0.6092	0.01716	4.041	13.53	0.740669	0.445714	0.536013	0.62726	1	0	0	Haploid	Euploid	Homozygous	Industrial	3. Brazilian bioethanol	Domesticated (non-wine)
AHD	0.8099	0.02869	7.947	18.05	0.7472	0.01812	5.085	14.48	0.922583	0.631579	0.639864	0.802216	1	1	0	Haploid	Aneuploid	Homozygous	Wine	1. Wine/European	Domesticated (wine)
AHE	0.8863	0.0253	9.846	15.8	0.7407	0.02212	11.26	12.65	0.835722	0.874308	1.14361	0.800633	1	1	0	Haploid	Aneuploid	Homozygous	Wine	1. Wine/European	Domesticated (wine)
AHF	0.9388	0.032	9.263	19.34	0.7157	0.01802	5.493	14.02	0.762356	0.563125	0.593004	0.724922	1	0	0	Haploid	Euploid	Homozygous	Nature	M1. Mosaic region 1	Unknown
AHG	0.6036	0.02427	11.5	12.48	0.5876	0.01407	7.981	9.986	0.973492	0.579728	0.694	0.80016	1	0	0	Haploid	Euploid	Homozygous	Fruit	1. Wine/European	Domesticated (wine)
AHH	0.9224	0.04108	8.491	22.75	0.7374	0.02679	6.429	17.58	0.799436	0.652142	0.757155	0.772747	1	0	0	Haploid	Euploid	Homozygous	Palm wine	24. Asian islands	Unknown
AHI	0.8068	0.0316	7.874	19.13	0.6747	0.0189	5.532	14.22	0.836267	0.598101	0.702565	0.743335	1	1	0	Haploid	Aneuploid	Homozygous	Wine	1. Wine/European	Domesticated (wine)
AHK	0.2599	0.007051	5.762	5.346	0.5948	0.01181	5.421	9.729	2.28857	1.67494	0.940819	1.81987	1	0	0	Haploid	Euploid	Homozygous	Wine	1. Wine/European (subclade 4)	Domesticated (wine)
AHL	0.5557	0.02008	12.23	10.36	0.3336	0.009353	11.42	5.478	0.600324	0.465787	0.933769	0.528764	1	0	0	Haploid	Euploid	Homozygous	Industrial	2. Alpechin	Unknown
AHM	0.4253	0.01701	13.12	8.093	0.4264	0.009277	9.958	6.106	1.00259	0.545385	0.758994	0.754479	1	0	0	Haploid	Euploid	Homozygous	Industrial	2. Alpechin	Unknown
AHN	0.937	0.03911	8.258	22.59	0.5297	0.01746	5.585	12.26	0.565315	0.446433	0.676314	0.542718	1	0	0	Haploid	Euploid	Homozygous	Wine	1. Wine/European	Domesticated (wine)
AHP	0.6008	0.01981	8.221	12.67	0.7327	0.02045	5.574	15.31	1.21954	1.03231	0.67802	1.20837	2	0	0.0621969	Diploid	Euploid	Heterozygous	Wine	1. Wine/European (subclade 4)	Domesticated (wine)
AHQ	0.6718	0.02341	11.76	12.56	0.474	0.03084	7.807	13.85	0.705567	1.31739	0.663861	1.10271	1	0	0	Haploid	Euploid	Homozygous	Industrial	26. Asian fermentation	Unknown
AHR	0.7046	0.02232	8.095	14.56	0.6876	0.01561	6.23	12.06	0.975873	0.699373	0.769611	0.828297	1	0	0	Haploid	Euploid	Homozygous	Human, clinical	1. Wine/European	Domesticated (wine)
AHS	0.5696	0.01802	7.672	12.01	0.4624	0.009144	9.812	6.144	0.811798	0.507436	1.27894	0.511574	1	1	0	Haploid	Aneuploid	Homozygous	Wine	13. African palm wine	Domesticated (non-wine)
AHT	1.015	0.03846	13.32	18.55	1.031	0.03731	17.23	14.8	1.01576	0.970099	1.29354	0.797844	1	0	0	Haploid	Euploid	Homozygous	Fermentation	1. Wine/European	Domesticated (wine)
AHV	NA	NA	NA	NA	NA	NA	NA	NA	NA	NA	NA	NA	1	2	0.0542783	Haploid	Aneuploid	Heterozygous	Beer	8. Mixed origin	Unknown
AIA	0.4751	0.004564	32.97	0.9893	0.2551	0.00486	33.27	0.6414	0.53694	1.06486	1.0091	0.648337	1	0	0	Haploid	Euploid	Homozygous	Wine	1. Wine/European (subclade 4)	Domesticated (wine)
AIB	0.3273	0.008432	10.12	5.413	0.2878	0.00358	17.45	1.746	0.879316	0.424573	1.72431	0.322557	1	0	0	Haploid	Euploid	Homozygous	Wine	1. Wine/European (subclade 4)	Domesticated (wine)
AIC	0.5786	0.0132	14.25	6.911	0.1411	0.002852	20.35	1.232	0.243865	0.216061	1.42807	0.178267	1	0	0	Haploid	Euploid	Homozygous	Wine	1. Wine/European (subclade 4)	Domesticated (wine)
AID	0.7874	0.03331	8.546	18.95	0.7638	0.02166	8.952	13.88	0.970028	0.650255	1.04751	0.732454	2	0	0.0492799	Diploid	Euploid	Heterozygous	Human	2. Alpechin	Unknown
AIE	0.7494	0.02883	11.45	15.12	0.6092	0.01741	10.24	10.63	0.812917	0.603885	0.894323	0.703042	1	1	0	Haploid	Aneuploid	Homozygous	Human	2. Alpechin	Unknown
AIF	0.743	0.02523	7.989	16.23	0.4972	0.01358	8.516	9.057	0.669179	0.538248	1.06597	0.558041	2	0	0.101009	Diploid	Euploid	Heterozygous	Wine	1. Wine/European	Domesticated (wine)
AIG	0.4681	0.01631	15.5	7.24	0.1343	0.005083	17.3	2.214	0.286905	0.311649	1.11613	0.305801	1	0	0	Haploid	Euploid	Homozygous	Beer	7. Mosaic beer	Domesticated (non-wine)
AII	0.6612	0.02187	5.459	15.67	0.3788	0.01068	4.032	8.505	0.572898	0.48834	0.738597	0.542757	2	1	0.0463225	Diploid	Aneuploid	Heterozygous	Palm wine	1. Wine/European	Domesticated (wine)
AIK	0.7496	0.02821	5.855	18.81	0.681	0.01475	4.181	12.49	0.908485	0.522864	0.714091	0.664009	2	0	0.0296392	Diploid	Euploid	Heterozygous	Nature	1. Wine/European	Domesticated (wine)
AIL	0.926	0.03114	4.934	22.59	0.7444	0.01567	4.269	13.35	0.803888	0.503211	0.865221	0.590969	2	0	0.101675	Diploid	Euploid	Heterozygous	Nature	1. Wine/European	Domesticated (wine)
AIM	0.71	0.02716	5.457	18.23	0.8159	0.0156	4.922	13.22	1.14915	0.574374	0.901961	0.725178	2	0	0.23199	Diploid	Euploid	Heterozygous	Wine	1. Wine/European	Domesticated (wine)
AIN	0.8848	0.03818	7.706	22.28	0.5574	0.01329	5.608	10.43	0.629973	0.348088	0.727745	0.468133	2	0	0.0660815	Diploid	Euploid	Heterozygous	Wine	1. Wine/European	Domesticated (wine)
AIP	0.7393	0.02493	10.57	22.97	0.7997	0.01923	8.281	13.37	1.0817	0.77136	0.783444	0.582064	2	1	0.102988	Diploid	Aneuploid	Heterozygous	Wine	1. Wine/European (subclade 4)	Domesticated (wine)
AIQ	0.5586	0.02695	6.664	23.16	0.7331	0.01587	5.617	12.71	1.31239	0.588868	0.842887	0.548791	2	0	0.169209	Diploid	Euploid	Heterozygous	Fermentation	1. Wine/European	Domesticated (wine)
AIR	0.4856	0.0182	5.957	19.48	0.6448	0.01666	4.344	13.42	1.32784	0.915385	0.729226	0.688912	2	0	0	Diploid	Euploid	Homozygous	Wine	1. Wine/European	Domesticated (wine)
AIT	0.5124	0.02278	5.431	14.15	0.4868	0.01166	4.491	9.549	0.950039	0.511853	0.82692	0.674841	2	0	0	Diploid	Euploid	Homozygous	Wine	1. Wine/European	Domesticated (wine)
AKB	0.8119	0.03723	6.023	22.27	0.6659	0.02675	4.978	17.8	0.820175	0.718507	0.826498	0.799282	2	0	0.0658326	Diploid	Euploid	Heterozygous	Palm wine	13. African palm wine	Domesticated (non-wine)
AKC	0.8702	0.0341	6.869	21.48	0.6371	0.02154	6.685	14.47	0.732131	0.631672	0.973213	0.67365	3	1	0.0881651	Polyploid	Aneuploid	Heterozygous	Palm wine	13. African palm wine	Domesticated (non-wine)
AKD	0.8827	0.04533	6.975	24.55	0.7767	0.03825	6.847	21.26	0.879914	0.843812	0.981649	0.865988	3	0	0.0627164	Polyploid	Euploid	Heterozygous	Palm wine	13. African palm wine	Domesticated (non-wine)
AKE	0.7675	0.03314	7.171	19.65	0.6512	0.02082	6.121	14.67	0.848469	0.628244	0.853577	0.746565	2	0	0	Diploid	Euploid	Homozygous	Palm wine	13. African palm wine	Domesticated (non-wine)
AKG	1.047	0.04857	10.29	25.41	0.8035	0.03353	10.18	18.06	0.767431	0.690344	0.98931	0.710744	2	0	0	Diploid	Euploid	Homozygous	Palm wine	13. African palm wine	Domesticated (non-wine)
AKH	0.6633	0.02945	7.494	17.68	0.5976	0.01674	5.837	12.5	0.90095	0.568421	0.77889	0.707014	2	0	0	Diploid	Euploid	Homozygous	Palm wine	13. African palm wine	Domesticated (non-wine)
AKI	1.023	0.05477	11.06	20.22	0.582	0.02456	6.252	15.02	0.568915	0.448421	0.56528	0.742829	2	0	0	Diploid	Euploid	Homozygous	Wine	M3. Mosaic region 3	Unknown
AKL	0.912	0.03959	7.213	23.35	0.853	0.02704	8.165	17.54	0.935307	0.683001	1.13198	0.751178	2	0	0.192014	Diploid	Euploid	Heterozygous	Sake	26. Asian fermentation	Unknown
AKM	0.6086	0.02363	6.351	15.22	0.7536	0.01767	6.104	13.63	1.23825	0.747778	0.961108	0.895532	2	0	0	Diploid	Euploid	Homozygous	Tree	19. Malaysian	Wild
AKN	0.6503	0.02851	5.898	17.56	0.5914	0.01678	2.313	14.12	0.909426	0.588565	0.392167	0.8041	2	0	0	Diploid	Euploid	Homozygous	Soil	23. North American oak	Wild
AKP	0.8332	0.03312	5.647	21.65	0.7004	0.01743	5.129	13.75	0.840614	0.526268	0.90827	0.635104	2	0	0	Diploid	Euploid	Homozygous	Industrial	1. Wine/European	Domesticated (wine)
AKQ	0.8963	0.03369	6.034	22.32	0.7882	0.02278	6.858	16.17	0.879393	0.676165	1.13656	0.724462	2	0	0	Diploid	Euploid	Homozygous	Insect	M3. Mosaic region 3	Unknown
AKR	0.8008	0.03582	4.937	22.54	0.6766	0.02111	4.162	15.94	0.844905	0.589336	0.843022	0.707187	2	0	0.0902582	Diploid	Euploid	Heterozygous	Fruit	26. Asian fermentation	Unknown
AKS	0.8445	0.02778	6.812	18.88	0.7038	0.01497	8.131	10.89	0.833393	0.538877	1.19363	0.576801	2	0	0	Diploid	Euploid	Homozygous	Flower	M3. Mosaic region 3	Unknown
AKT	0.664	0.02546	8.401	17.15	0.4664	0.01154	5.194	9.132	0.70241	0.45326	0.61826	0.532478	2	0	0.556585	Diploid	Euploid	Heterozygous	Insect	8. Mixed origin	Unknown
AKV	0.7437	0.03284	8.498	19.48	0.7515	0.01951	4.919	15.37	1.01049	0.594093	0.578842	0.789014	2	0	0	Diploid	Euploid	Homozygous	Nature	1. Wine/European	Domesticated (wine)
ALA	0.5113	0.02026	7.517	16.45	0.6927	0.01844	3.624	15.05	1.35478	0.910168	0.482107	0.914894	2	0	0.0894906	Diploid	Euploid	Heterozygous	Insect	26. Asian fermentation	Unknown
ALB	0.6803	0.0317	6.343	21.06	0.542	0.0149	2.736	12.46	0.796707	0.470032	0.431342	0.591643	2	0	0.0910811	Diploid	Euploid	Heterozygous	Insect	26. Asian fermentation	Unknown
ALC	0.5689	0.0218	5.796	14.41	0.8135	0.02543	5.334	18.43	1.42995	1.16651	0.92029	1.27897	2	0	0.0858228	Diploid	Euploid	Heterozygous	Nature	26. Asian fermentation	Unknown
ALD	0.6108	0.02576	8.843	14.47	0.4414	0.0132	6.251	9.48	0.722659	0.512422	0.706887	0.655149	2	0	0.274143	Diploid	Euploid	Heterozygous	Nature	5. French dairy	Domesticated (non-wine)
ALE	0.815	0.03398	6.044	21.38	0.7485	0.01715	5.555	13.58	0.918405	0.504709	0.919093	0.635173	2	0	0	Diploid	Euploid	Homozygous	Insect	1. Wine/European	Domesticated (wine)
ALG	0.9011	0.0415	6.684	24.21	0.7061	0.0284	7.839	17.06	0.783598	0.684337	1.1728	0.704667	2	0	0	Diploid	Euploid	Homozygous	Fruit	M3. Mosaic region 3	Unknown
ALH	0.8946	0.04099	5.764	24.73	0.7374	0.01973	4.797	15.41	0.824279	0.481337	0.832235	0.62313	2	0	0.0897761	Diploid	Euploid	Heterozygous	Nature	26. Asian fermentation	Unknown
ALI	0.6673	0.02951	6.424	17.76	0.4918	0.01181	4.955	9.491	0.737	0.400203	0.771326	0.534403	2	0	0.186314	Diploid	Euploid	Heterozygous	Water	99. Other	Unknown
ALK	0.7792	0.02968	5.888	19.64	0.7352	0.0225	5.68	16.31	0.943532	0.758086	0.964674	0.830448	2	1	0.071423	Diploid	Aneuploid	Heterozygous	Tree	26. Asian fermentation	Unknown
ALL	0.5376	0.01796	8.199	26.28	0.5547	0.01132	5.467	9.236	1.03181	0.63029	0.666789	0.351446	2	0	0.139301	Diploid	Euploid	Heterozygous	Water	1. Wine/European	Domesticated (wine)
ALM	0.7851	0.02716	8.943	17.49	0.5742	0.01169	6.976	8.976	0.731372	0.430412	0.780051	0.513208	2	1	0.133833	Diploid	Aneuploid	Heterozygous	Water	1. Wine/European	Domesticated (wine)
ALN	0.5457	0.01995	6.831	26.12	0.5602	0.0124	2.927	10.99	1.02657	0.621554	0.428488	0.42075	2	0	0.539164	Diploid	Euploid	Heterozygous	Water	8. Mixed origin	Unknown
ALP	0.5967	0.02422	8.232	17.43	0.4721	0.01143	3.28	9.764	0.791185	0.471924	0.398445	0.560184	2	1	0.509694	Diploid	Aneuploid	Heterozygous	Water	8. Mixed origin	Unknown
ALQ	0.6187	0.02103	6.826	14.12	0.5172	0.0112	5.832	8.897	0.835946	0.532573	0.85438	0.630099	2	0	0	Diploid	Euploid	Homozygous	Tree	1. Wine/European (subclade 1)	Domesticated (wine)
ALR	0.722	0.03038	7.308	18.14	0.6794	0.01876	5.321	14.27	0.940997	0.617512	0.728106	0.786659	3	3	0.630642	Polyploid	Aneuploid	Heterozygous	Tree	M3. Mosaic region 3	Unknown
ALS	0.6808	0.02102	4.68	15.95	0.5273	0.01068	3.255	9.552	0.77453	0.508088	0.695513	0.598871	2	0	0	Diploid	Euploid	Homozygous	Flower	1. Wine/European (subclade 1)	Domesticated (wine)
ALT	0.6944	0.0216	6.796	15.01	0.4864	0.01085	2.132	9.911	0.700461	0.502315	0.313714	0.660293	2	0	0	Diploid	Euploid	Homozygous	Flower	1. Wine/European (subclade 1)	Domesticated (wine)
ALV	0.5726	0.02885	5.38	16.7	0.4569	0.01501	2.642	11.68	0.797939	0.520277	0.491078	0.699401	3	4	0.741715	Polyploid	Aneuploid	Heterozygous	Fruit	8. Mixed origin	Unknown
AMA	0.7941	0.02668	5.545	18.9	0.6904	0.01628	5.57	12.83	0.869412	0.610195	1.00451	0.678836	3	0	0.184596	Polyploid	Euploid	Heterozygous	Fruit	1. Wine/European (subclade 1)	Domesticated (wine)
AMB	0.6828	0.02588	7.866	15.96	0.2955	0.009246	3.725	7.152	0.432777	0.357264	0.473557	0.44812	2	0	0	Diploid	Euploid	Homozygous	Insect	99. Other	Unknown
AMC	0.7016	0.03521	5.226	20.51	0.5855	0.01467	1.095	13.42	0.834521	0.416643	0.209529	0.654315	2	0	0	Diploid	Euploid	Homozygous	Insect	99. Other	Unknown
AMD	0.5774	0.02454	8.889	20.4	0.622	0.01381	2.378	12.44	1.07724	0.562755	0.267522	0.609804	2	0	0	Diploid	Euploid	Homozygous	Fruit	99. Other	Unknown
AMF	0.6485	0.02726	8.019	21.51	0.5819	0.01312	2.896	11.56	0.897301	0.481291	0.361142	0.537424	2	0	0	Diploid	Euploid	Homozygous	Fruit	99. Other	Unknown
AMG	0.4544	0.01868	4.363	12.59	0.5348	0.01387	4.569	11.15	1.17694	0.742505	1.04722	0.885624	3	0	0.687044	Polyploid	Euploid	Heterozygous	Tree	8. Mixed origin	Unknown
AMH	0.8276	0.03919	11.76	18.45	0.703	0.02543	9.574	14.83	0.849444	0.64889	0.814116	0.803794	2	0	0	Diploid	Euploid	Homozygous	Soil	17. Taiwanese	Wild
AMI	0.5173	0.02338	5.313	14.46	0.5246	0.01358	4.751	10.84	1.01411	0.580838	0.894222	0.749654	3	1	0.681575	Polyploid	Aneuploid	Heterozygous	Tree	8. Mixed origin	Unknown
AMK	0.4212	0.0186	5.204	11.7	0.2964	0.007345	2.802	6.391	0.703704	0.394892	0.538432	0.546239	3	1	0.661987	Polyploid	Aneuploid	Heterozygous	Tree	8. Mixed origin	Unknown
AML	0.4919	0.02055	5.623	13.13	0.5234	0.01584	2.997	12.81	1.06404	0.770803	0.53299	0.975628	3	0	0.655408	Polyploid	Euploid	Heterozygous	Tree	8. Mixed origin	Unknown
AMM	0.9556	0.04881	7.991	25.55	0.9404	0.03953	7.669	23.06	0.984094	0.809875	0.959705	0.902544	2	0	0	Diploid	Euploid	Homozygous	Tree	99. Other	Unknown
AMN	0.6235	0.02453	4.12	17.01	0.5688	0.01188	3.39	10.51	0.912269	0.484305	0.822816	0.617872	4	0	0.776229	Polyploid	Euploid	Heterozygous	Tree	8. Mixed origin	Unknown
AMP	1.001	0.04252	7.246	25.37	0.7576	0.02486	7.355	16.41	0.756843	0.584666	1.01504	0.646827	2	0	0.19947	Diploid	Euploid	Heterozygous	Fruit	M1. Mosaic region 1	Unknown
AMQ	0.6111	0.02895	6.082	16.97	0.4817	0.01301	3.934	10.56	0.788251	0.449396	0.646827	0.622275	3	0	0.68022	Polyploid	Euploid	Heterozygous	Tree	8. Mixed origin	Unknown
AMR	0.51	0.02361	11.42	30.77	0.6629	0.01904	11.27	11.02	1.2998	0.806438	0.986865	0.358141	2	0	0	Diploid	Euploid	Homozygous	Soil	1. Wine/European	Domesticated (wine)
AMS	NE	NE	NE	NE	NE	NE	NE	NE	NE	NE	NE	NE	2	0	0.113068	Diploid	Euploid	Heterozygous	Probiotic	1. Wine/European	Domesticated (wine)
AMT	NE	NE	NE	NE	NE	NE	NE	NE	NE	NE	NE	NE	2	0	0.0493038	Diploid	Euploid	Heterozygous	Probiotic	1. Wine/European (subclade 3)	Domesticated (wine)
ANA	0.9665	0.04286	10.22	21.52	0.801	0.03088	8.992	17.92	0.828764	0.720485	0.879843	0.832714	2	1	0.0734782	Diploid	Aneuploid	Heterozygous	Wine	M3. Mosaic region 3	Unknown
ANC	0.6694	0.02866	6.127	17.73	0.5208	0.01338	4.316	10.79	0.77801	0.466853	0.704423	0.608573	2	0	0	Diploid	Euploid	Homozygous	Tree	23. North American oak	Wild
AND	0.678	0.03081	6.868	17.96	0.5547	0.0152	3.487	12.38	0.818142	0.493346	0.507717	0.68931	2	0	0	Diploid	Euploid	Homozygous	Soil	23. North American oak	Wild
ANE	0.6313	0.02591	6.118	16.39	0.5567	0.0128	3.298	11.11	0.881831	0.494018	0.539065	0.677852	2	0	0	Diploid	Euploid	Homozygous	Soil	23. North American oak	Wild
ANF	0.6382	0.02803	5.921	17.23	0.3192	0.01275	2.497	9.094	0.500157	0.45487	0.421719	0.5278	2	0	0	Diploid	Euploid	Homozygous	Soil	23. North American oak	Wild
ANG	0.7404	0.03195	5.906	19.84	0.6162	0.01478	3.771	12.43	0.832253	0.462598	0.638503	0.626512	2	0	0	Diploid	Euploid	Homozygous	Soil	23. North American oak	Wild
ANH	0.7737	0.03488	5.133	21.72	0.5534	0.01292	2.991	11.28	0.715264	0.370413	0.5827	0.519337	2	0	0	Diploid	Euploid	Homozygous	Nature	23. North American oak	Wild
ANI	0.7494	0.03249	4.779	20.94	0.5614	0.01309	2.747	11.54	0.749133	0.402893	0.574806	0.551098	2	0	0	Diploid	Euploid	Homozygous	Soil	23. North American oak	Wild
ANK	0.6624	0.03012	8.541	16.15	0.4742	0.01266	4.201	10.1	0.715882	0.420319	0.491863	0.625387	2	0	0	Diploid	Euploid	Homozygous	Tree	23. North American oak	Wild
ANL	0.552	0.01585	10.78	19.37	0.5542	0.01677	8.863	10.77	1.00399	1.05804	0.822171	0.556014	4	0	0.499768	Polyploid	Euploid	Heterozygous	Beer	6. African beer	Domesticated (non-wine)
ANM	0.2312	0.009254	8.225	23.26	0.5227	0.02114	7.927	12.59	2.26081	2.28442	0.963769	0.541273	4	0	0.487583	Polyploid	Euploid	Heterozygous	Beer	6. African beer	Domesticated (non-wine)
ANN	0.8391	0.03599	9.178	18.77	0.4756	0.01454	5.385	10.64	0.566798	0.404001	0.586729	0.566862	2	0	0.364837	Diploid	Euploid	Heterozygous	Fermentation	12. West African cocoa	Domesticated (non-wine)
ANP	0.5831	0.02471	7.283	14.72	0.5688	0.01362	5.112	10.88	0.975476	0.551194	0.701909	0.73913	2	0	0.615348	Diploid	Euploid	Heterozygous	Insect	8. Mixed origin	Unknown
ANQ	0.7799	0.03159	6.311	19.96	0.7513	0.01662	6.295	12.88	0.963329	0.526116	0.997465	0.645291	2	0	0	Diploid	Euploid	Homozygous	Wine	1. Wine/European	Domesticated (wine)
ANR	1.209	0.07241	9.49	32.49	0.9007	0.02795	7.32	18.89	0.744996	0.385996	0.771338	0.58141	2	1	0.0575568	Diploid	Aneuploid	Heterozygous	Sake	25. Sake	Domesticated (non-wine)
ANS	0.9246	0.03545	6.1	23.21	0.6464	0.01594	3.364	13.61	0.699113	0.449647	0.551475	0.586385	2	0	0.0275054	Diploid	Euploid	Heterozygous	Sake	25. Sake	Domesticated (non-wine)
ANT	1.106	0.0652	8.372	30.79	0.8746	0.01989	4.379	16.66	0.790778	0.305061	0.523053	0.541085	2	2	0.0606242	Diploid	Aneuploid	Heterozygous	Sake	25. Sake	Domesticated (non-wine)
ANV	1.123	0.0588	8.387	29.92	0.831	0.03053	8.176	18.59	0.739982	0.519218	0.974842	0.621324	2	2	0.0606061	Diploid	Aneuploid	Heterozygous	Sake	25. Sake	Domesticated (non-wine)
APA	0.9597	0.03344	5.874	23.05	0.8837	0.01806	4.043	15.62	0.920809	0.540072	0.688287	0.677657	2	0	0.0329625	Diploid	Euploid	Heterozygous	Sake	25. Sake	Domesticated (non-wine)
APC	1.264	0.08078	13.77	22.88	0.9898	0.03932	7.85	23.39	0.78307	0.486754	0.57008	1.02229	2	0	0.0383047	Diploid	Euploid	Heterozygous	Sake	25. Sake	Domesticated (non-wine)
APD	1.39	0.08619	11.66	22.11	1.074	0.046	7.508	26.73	0.772662	0.533705	0.643911	1.20896	2	1	0.0389508	Diploid	Aneuploid	Heterozygous	Sake	25. Sake	Domesticated (non-wine)
APE	1.232	0.06812	14.75	25.21	1.042	0.03497	7.328	22.85	0.845779	0.513359	0.496814	0.906386	2	2	0.0253791	Diploid	Aneuploid	Heterozygous	Sake	25. Sake	Domesticated (non-wine)
APF	1.313	0.08176	11.83	20.22	0.9817	0.0372	7.496	22.98	0.747677	0.45499	0.633643	1.1365	2	0	0.0280934	Diploid	Euploid	Heterozygous	Sake	25. Sake	Domesticated (non-wine)
APG	0.609	0.02705	6.881	15.98	0.4707	0.0128	7.567	8.912	0.772906	0.473198	1.09969	0.557697	1	0	0	Haploid	Euploid	Homozygous	Bioethanol	3. Brazilian bioethanol	Domesticated (non-wine)
APH	0.7145	0.03161	8.062	17.86	0.7112	0.02566	7.24	16.45	0.995381	0.811768	0.89804	0.921053	2	0	0.358723	Diploid	Euploid	Heterozygous	Distillery	3. Brazilian bioethanol	Domesticated (non-wine)
API	0.6023	0.02368	5.241	15.79	0.5597	0.01269	4.656	10.48	0.929271	0.535895	0.88838	0.663711	2	2	0.54011	Diploid	Aneuploid	Heterozygous	Bakery	8. Mixed origin	Unknown
APK	0.488	0.02136	4.785	13.7	0.4521	0.01174	5.176	9.225	0.926434	0.549625	1.08171	0.673358	3	0	0.688393	Polyploid	Euploid	Heterozygous	Bakery	8. Mixed origin	Unknown
APL	0.6591	0.02904	6.254	17.61	0.6538	0.01522	2.013	13.76	0.991959	0.524105	0.321874	0.781374	2	0	0.56104	Diploid	Euploid	Heterozygous	Bakery	8. Mixed origin	Unknown
APM	0.6371	0.02202	5.131	15.64	0.6885	0.01738	1.928	15.5	1.08068	0.789282	0.375755	0.991049	2	1	0.460305	Diploid	Aneuploid	Heterozygous	Bakery	8. Mixed origin	Unknown
APN	0.629	0.02817	5.23	17.53	0.6121	0.0154	2.752	13.39	0.973132	0.546681	0.526195	0.763833	3	1	0.67375	Polyploid	Aneuploid	Heterozygous	Bakery	8. Mixed origin	Unknown
APP	0.6876	0.02525	9.513	14.72	0.1842	0.005872	13.76	2.993	0.267888	0.232554	1.44644	0.203329	3	3	0.359904	Polyploid	Aneuploid	Heterozygous	Beer	7. Mosaic beer	Domesticated (non-wine)
APQ	1.056	0.05375	6.674	29.57	0.7997	0.03043	7.961	18.47	0.757292	0.56614	1.19284	0.62462	2	0	0	Diploid	Euploid	Homozygous	Palm wine	13. African palm wine	Domesticated (non-wine)
APR	1.058	0.07117	13.58	25.43	0.5454	0.02277	18.97	7.848	0.515501	0.319938	1.39691	0.308612	2	1	0	Diploid	Aneuploid	Homozygous	Beer	13. African palm wine	Domesticated (non-wine)
APS	0.5745	0.01588	6.19	11.79	0.4024	0.00976	13.47	5.224	0.700435	0.61461	2.17609	0.443087	2	3	0.0836882	Diploid	Aneuploid	Heterozygous	Wine	1. Wine/European	Domesticated (wine)
APT	0.6904	0.02383	7.472	15.5	0.6281	0.01339	8.355	9.506	0.909762	0.561897	1.11817	0.61329	2	1	0	Diploid	Aneuploid	Homozygous	Wine	1. Wine/European	Domesticated (wine)
APV	0.6048	0.02452	6.118	15.63	0.6983	0.01976	8.393	13.1	1.1546	0.805873	1.37185	0.838132	2	0	0	Diploid	Euploid	Homozygous	Wine	1. Wine/European	Domesticated (wine)
AQA	0.5781	0.02097	11.19	11.39	0.3239	0.00581	9.683	3.962	0.560284	0.277062	0.865326	0.347849	2	0	0.0623487	Diploid	Euploid	Heterozygous	Industrial	2. Alpechin	Unknown
AQB	0.7206	0.02872	6.101	18.46	0.7388	0.02292	6.27	16.02	1.02526	0.79805	1.0277	0.867822	2	0	0	Diploid	Euploid	Homozygous	Wine	1. Wine/European	Domesticated (wine)
AQC	0.5006	0.02036	9.359	11.41	0.4413	0.01436	10.47	8.194	0.881542	0.705305	1.11871	0.718142	2	0	0.0457632	Diploid	Euploid	Heterozygous	Wine	1. Wine/European (subclade 4)	Domesticated (wine)
AQD	0.4482	0.01701	10.19	9.527	0.6423	0.01929	9.817	11.76	1.43307	1.13404	0.963395	1.23439	2	1	0.0517544	Diploid	Aneuploid	Heterozygous	Industrial	2. Alpechin	Unknown
AQE	0.6384	0.01999	9.752	12.18	0.5493	0.01157	6.975	8.817	0.860432	0.578789	0.715238	0.723892	2	0	0.0544104	Diploid	Euploid	Heterozygous	Wine	1. Wine/European (subclade 4)	Domesticated (wine)
AQG	0.8197	0.02858	6.666	19.09	0.725	0.01548	11.65	9.287	0.88447	0.541638	1.74767	0.486485	2	0	0.268834	Diploid	Euploid	Heterozygous	Beer	7. Mosaic beer	Domesticated (non-wine)
AQH	0.8087	0.02773	7.312	18.18	0.7097	0.01989	8.855	12.97	0.877581	0.717274	1.21102	0.713421	3	1	0.769521	Polyploid	Aneuploid	Heterozygous	Industrial	7. Mosaic beer	Domesticated (non-wine)
AQI	0.5615	0.02019	5.552	13.91	0.5155	0.01257	5.514	9.774	0.918077	0.622585	0.993156	0.70266	2	0	0.561793	Diploid	Euploid	Heterozygous	Water	8. Mixed origin	Unknown
AQM	0.5799	0.02449	8.962	13.71	0.468	0.01148	12.6	6.804	0.807036	0.468763	1.40594	0.49628	2	2	0.191831	Diploid	Aneuploid	Heterozygous	Dairy	5. French dairy	Domesticated (non-wine)
AQN	1.069	0.0395	6.524	25.88	0.7151	0.01568	8.088	11.17	0.668943	0.396962	1.23973	0.431607	2	0	0.0411612	Diploid	Euploid	Heterozygous	Sake	25. Sake	Domesticated (non-wine)
AQP	0.4617	0.009662	30.89	1.429	0.5697	0.008204	38.57	0.7257	1.23392	0.8491	1.24862	0.507838	2	2	0.0463682	Diploid	Aneuploid	Heterozygous	Wine	1. Wine/European (subclade 4)	Domesticated (wine)
AQQ	0.761	0.02586	7.306	17.01	0.7958	0.02359	6.847	16.39	1.04573	0.91222	0.937175	0.963551	2	2	0.0543436	Diploid	Aneuploid	Heterozygous	Wine	1. Wine/European	Domesticated (wine)
AQR	0.6052	0.0194	7.423	13.01	0.5072	0.01243	6.998	9.105	0.83807	0.640722	0.942746	0.699846	2	2	0.0989855	Diploid	Aneuploid	Heterozygous	Wine	1. Wine/European	Domesticated (wine)
AQS	0.787	0.02815	5.47	19.46	0.5808	0.01387	5.569	10.89	0.737992	0.492718	1.0181	0.559609	2	1	0.0387442	Diploid	Aneuploid	Heterozygous	Distillery	26. Asian fermentation	Unknown
AQT	0.7026	0.02415	9.815	14.21	0.9056	0.02589	13.85	13.05	1.28893	1.07205	1.41111	0.918367	3	1	0.443796	Polyploid	Aneuploid	Heterozygous	Beer	11. Ale beer	Domesticated (non-wine)
ARA	0.5475	0.01147	20.31	4.136	0.2745	0.007308	20.11	2.587	0.50137	0.63714	0.990153	0.625484	4	3	0.494418	Polyploid	Aneuploid	Heterozygous	Distillery	M3. Mosaic region 3	Unknown
ARB	0.4224	0.01807	12.05	8.833	0.2838	0.01108	14.23	5.012	0.671875	0.613171	1.18091	0.567418	4	2	0.491371	Polyploid	Aneuploid	Heterozygous	Bakery	M3. Mosaic region 3	Unknown
ARC	0.7194	0.02509	6.745	16.74	0.6931	0.0236	8.852	14.31	0.963442	0.940614	1.31238	0.854839	2	1	0.0632366	Diploid	Aneuploid	Heterozygous	Wine	1. Wine/European	Domesticated (wine)
ARE	0.4252	0.02007	11.08	9.804	0.4079	0.01197	11.04	6.953	0.959313	0.596413	0.99639	0.7092	2	10	0.273812	Diploid	Aneuploid	Heterozygous	Tree	7. Mosaic beer	Domesticated (non-wine)
ARG	0.533	0.01848	13.85	8.95	0.5531	0.01699	15.86	7.545	1.03771	0.919372	1.14513	0.843017	2	0	0	Diploid	Euploid	Homozygous	Tree	24. Asian islands	Unknown
ARH	0.6275	0.02524	5.751	16.4	0.5473	0.01722	5.494	12.37	0.872191	0.68225	0.955312	0.754268	2	1	0.0939595	Diploid	Aneuploid	Heterozygous	Fermentation	24. Asian islands	Unknown
ARI	0.7984	0.033	6.067	20.86	0.673	0.02556	7.822	15.52	0.842936	0.774545	1.28927	0.744008	2	3	0.144228	Diploid	Aneuploid	Heterozygous	Fermentation	24. Asian islands	Unknown
ARK	0.5822	0.02368	7.275	14.42	0.6131	0.01596	8.432	10.79	1.05307	0.673986	1.15904	0.748266	2	2	0.0474793	Diploid	Aneuploid	Heterozygous	Fruit	1. Wine/European	Domesticated (wine)
ARL	0.5554	0.02301	8.904	13.06	0.4085	0.01148	9.973	7.064	0.735506	0.498914	1.12006	0.540888	2	1	0.0843978	Diploid	Aneuploid	Heterozygous	Flower	1. Wine/European	Domesticated (wine)
ARM	1.103	0.0428	8.114	25.79	0.6161	0.01478	7.825	10.49	0.558568	0.345327	0.964383	0.406747	2	0	0.0649636	Diploid	Euploid	Heterozygous	Fruit	25. Sake	Domesticated (non-wine)
ARN	NA	NA	NA	NA	NA	NA	NA	NA	NA	NA	NA	NA	3	0	0.481308	Polyploid	Euploid	Heterozygous	Human, clinical	5. French dairy	Domesticated (non-wine)
ARP	0.7735	0.03035	9.013	17.58	0.4469	0.01076	8.857	7.273	0.577763	0.35453	0.982692	0.413709	2	3	0.0416809	Diploid	Aneuploid	Heterozygous	Wine	25. Sake	Domesticated (non-wine)
ARQ	0.7326	0.02523	6.677	16.93	0.5731	0.01731	10.89	10.14	0.782282	0.686088	1.63097	0.598937	2	0	0	Diploid	Euploid	Homozygous	Wine	1. Wine/European	Domesticated (wine)
ARR	0.663	0.02403	7.229	15.43	0.295	0.007626	13.79	3.978	0.444947	0.317353	1.90759	0.257809	2	2	0.053553	Diploid	Aneuploid	Heterozygous	Dairy	5. French dairy	Domesticated (non-wine)
ARS	0.8112	0.03017	6.557	19.65	0.7205	0.02106	4.057	16.56	0.88819	0.698044	0.618728	0.842748	2	1	0.35979	Diploid	Aneuploid	Heterozygous	Nature	5. French dairy	Domesticated (non-wine)
ART	0.5856	0.01837	7.327	12.44	0.535	0.01272	7.709	9.078	0.913593	0.692433	1.05214	0.729743	2	0	0.0852755	Diploid	Euploid	Heterozygous	Wine	1. Wine/European (subclade 4)	Domesticated (wine)
ARV	0.7435	0.02298	7.088	15.79	0.6485	0.01482	6.169	11.45	0.872226	0.644909	0.870344	0.725142	2	1	0	Diploid	Aneuploid	Homozygous	Distillery	1. Wine/European	Domesticated (wine)
ASA	0.7648	0.02304	7.393	15.77	0.6459	0.01504	7.581	10.87	0.844535	0.652778	1.02543	0.689283	3	1	0.107261	Polyploid	Aneuploid	Heterozygous	Wine	1. Wine/European (subclade 4)	Domesticated (wine)
ASB	0.7942	0.03012	11.74	15.65	0.7418	0.02021	9.797	12.75	0.934022	0.670983	0.834497	0.814696	2	0	0.464417	Diploid	Euploid	Heterozygous	Human, clinical	7. Mosaic beer	Domesticated (non-wine)
ASC	0.6431	0.02903	8.582	15.92	0.4469	0.01465	10.7	8.421	0.694915	0.50465	1.2468	0.528957	3	1	0.436647	Polyploid	Aneuploid	Heterozygous	Beer	6. African beer	Domesticated (non-wine)
ASD	0.8209	0.02726	13.98	13.23	0.6685	0.01433	14.3	7.534	0.81435	0.525679	1.02289	0.569463	2	0	0.0443749	Diploid	Euploid	Heterozygous	Beer	1. Wine/European	Domesticated (wine)
ASE	0.8941	0.03152	5.914	21.58	0.7475	0.02076	6.862	14.8	0.836036	0.658629	1.1603	0.68582	2	0	0.0446674	Diploid	Euploid	Heterozygous	Wine	1. Wine/European	Domesticated (wine)
ASG	0.4124	0.01121	12.77	6.142	0.611	0.01785	9.271	11.27	1.48157	1.59233	0.725998	1.83491	2	5	0	Diploid	Aneuploid	Homozygous	Human, clinical	1. Wine/European	Domesticated (wine)
ASH	0.6512	0.0293	7.707	16.69	0.4548	0.01533	9.434	9.263	0.698403	0.523208	1.22408	0.555003	4	7	0.487216	Polyploid	Aneuploid	Heterozygous	Beer	11. Ale beer	Domesticated (non-wine)
ASL	0.5232	0.02103	6.179	13.39	0.3778	0.01165	4.603	8.758	0.722095	0.553971	0.744943	0.65407	2	2	0.46547	Diploid	Aneuploid	Heterozygous	Bakery	8. Mixed origin	Unknown
ASM	0.7514	0.03636	8.37	19.36	0.6624	0.02175	8.289	13.78	0.881554	0.598185	0.990323	0.711777	3	4	0.268518	Polyploid	Aneuploid	Heterozygous	Nature	99. Other	Unknown
ASN	0.8017	0.03964	10.26	19.37	0.6327	0.0284	7.305	16.47	0.789198	0.716448	0.711988	0.850284	2	0	0.38383	Diploid	Euploid	Heterozygous	Dairy	5. French dairy	Domesticated (non-wine)
ASP	0.7349	0.02558	5.376	17.95	0.7712	0.01749	6.561	13.31	1.04939	0.683737	1.22042	0.741504	2	0	0.614734	Diploid	Euploid	Heterozygous	Unknown	8. Mixed origin	Unknown
ASR	0.5617	0.02328	6.353	14.53	0.5217	0.01139	6.399	8.833	0.928788	0.489261	1.00724	0.607915	2	0	0.308925	Diploid	Euploid	Heterozygous	Wine	1. Wine/European	Domesticated (wine)
ASS	0.8201	0.02887	7.791	18.33	0.7791	0.01651	7.298	12.33	0.950006	0.571874	0.936722	0.672668	2	0	0	Diploid	Euploid	Homozygous	Wine	1. Wine/European	Domesticated (wine)
AST	0.9848	0.03473	8.779	21.13	0.8543	0.02695	6.616	18.81	0.867486	0.775986	0.753617	0.890204	2	0	0.23376	Diploid	Euploid	Heterozygous	Wine	M1. Mosaic region 1	Unknown
ASV	0.5801	0.02406	6.245	15.06	0.4473	0.009397	2.728	8.471	0.771074	0.390565	0.436829	0.562483	2	1	0.41823	Diploid	Aneuploid	Heterozygous	Wine	M1. Mosaic region 1	Unknown
ATA	0.8456	0.03166	5.817	21.15	0.7436	0.01599	6.388	12.5	0.879376	0.505054	1.09816	0.591017	2	0	0	Diploid	Euploid	Homozygous	Wine	1. Wine/European	Domesticated (wine)
ATB	0.6122	0.02557	5.999	16.05	0.5766	0.01264	5.56	10.1	0.941849	0.494329	0.926821	0.629283	3	0	0.715172	Polyploid	Euploid	Heterozygous	Nature	M3. Mosaic region 3	Unknown
ATC	0.5935	0.02206	8.418	13.34	0.5271	0.01115	3.685	9.685	0.888121	0.50544	0.437752	0.726012	2	1	0.532059	Diploid	Aneuploid	Heterozygous	Human, clinical	M3. Mosaic region 3	Unknown
ATD	0.8077	0.02895	6.743	19.06	0.7513	0.0165	4.888	13.59	0.930172	0.569948	0.7249	0.713012	2	0	0	Diploid	Euploid	Homozygous	Human, clinical	M3. Mosaic region 3	Unknown
ATE	1.154	0.08322	8.495	34.03	0.8805	0.03956	8.934	21.17	0.762998	0.475366	1.05168	0.622098	2	0	0	Diploid	Euploid	Homozygous	Unknown	M3. Mosaic region 3	Unknown
ATH	0.8053	0.02958	5.784	19.99	0.4511	0.008669	5.552	7.138	0.560164	0.29307	0.959889	0.357079	2	0	0.0601704	Diploid	Euploid	Heterozygous	Wine	1. Wine/European	Domesticated (wine)
ATM	0.8238	0.02821	7.34	18.45	0.7672	0.01952	5.557	15.14	0.931294	0.691953	0.757084	0.820596	2	0	0	Diploid	Euploid	Homozygous	Wine	1. Wine/European	Domesticated (wine)
ATN	0.7515	0.02564	6.463	17.41	0.5607	0.015	5.192	11.59	0.746108	0.585023	0.803342	0.665709	2	0	0	Diploid	Euploid	Homozygous	Fruit	1. Wine/European	Domesticated (wine)
ATP	1.23	0.09119	6.423	39.09	1.01	0.04898	7.101	27.06	0.821138	0.53712	1.10556	0.692249	2	0	0	Diploid	Euploid	Homozygous	Palm wine	13. African palm wine	Domesticated (non-wine)
ATQ	0.6723	0.02168	11.39	12.15	0.3239	0.008456	4.671	6.752	0.481779	0.390037	0.410097	0.55572	2	3	0	Diploid	Aneuploid	Homozygous	Industrial	2. Alpechin	Unknown
ATR	0.2155	0.005081	16.1	2.4	0.3833	0.01136	10.87	6.841	1.77865	2.23578	0.675155	2.85042	2	0	0.487265	Diploid	Euploid	Heterozygous	Fruit	8. Mixed origin	Unknown
ATS	0.5059	0.02138	7.88	12.45	0.5256	0.01399	2.114	12.11	1.03894	0.65435	0.268274	0.972691	2	0	0.53149	Diploid	Euploid	Heterozygous	Flower	8. Mixed origin	Unknown
ATV	1.136	0.06909	10.28	29.88	0.9291	0.0414	5.202	25.52	0.81787	0.599218	0.506031	0.854083	4	0	0.633767	Polyploid	Euploid	Heterozygous	Beer	11. Ale beer	Domesticated (non-wine)
AVB	0.5089	0.01905	8.433	11.51	0.306	0.008671	8.438	5.824	0.601297	0.455171	1.00059	0.505995	1	0	0	Haploid	Euploid	Homozygous	Industrial	2. Alpechin	Unknown
AVC	1.264	0.07785	11.59	31.8	0.8937	0.02336	9.416	15.28	0.707041	0.300064	0.812425	0.480503	2	3	0.0281325	Diploid	Aneuploid	Heterozygous	Sake	25. Sake	Domesticated (non-wine)
AVD	1.255	0.07618	11.65	31.22	0.9321	0.0192	8.02	13.99	0.742709	0.252035	0.688412	0.44811	2	2	0.0176906	Diploid	Aneuploid	Heterozygous	Sake	25. Sake	Domesticated (non-wine)
AVH	0.8969	0.0341	11.38	18.08	0.147	0.00386	11.18	2.337	0.163898	0.113196	0.982425	0.129259	2	7	0	Diploid	Aneuploid	Homozygous	Wine	1. Wine/European	Domesticated (wine)
AVI	0.803	0.02802	6	19.2	0.7525	0.01784	3.981	14.98	0.937111	0.636688	0.6635	0.780208	2	0	0	Diploid	Euploid	Homozygous	Soil	23. North American oak	Wild
AVK	0.7746	0.02938	5.715	19.63	0.7675	0.01881	4.716	15.23	0.990834	0.640231	0.825197	0.775853	2	0	0	Diploid	Euploid	Homozygous	Wine	1. Wine/European	Domesticated (wine)
AVL	1.331	0.0867	8.638	37.99	0.9935	0.0442	8.695	24.08	0.746431	0.509804	1.0066	0.633851	2	1	0.024514	Diploid	Aneuploid	Heterozygous	Sake	25. Sake	Domesticated (non-wine)
AVM	1.287	0.08588	8.628	37.02	1.019	0.03948	8.357	23.23	0.791764	0.459711	0.968591	0.627499	2	2	0.0220895	Diploid	Aneuploid	Heterozygous	Sake	25. Sake	Domesticated (non-wine)
AVN	0.5857	0.01885	6.977	12.87	0.5212	0.01413	5.766	10.7	0.889875	0.749602	0.82643	0.831391	4	0	0.474469	Polyploid	Euploid	Heterozygous	Beer	6. African beer	Domesticated (non-wine)
AVP	0.7328	0.02821	8.931	16.51	0.5017	0.01711	6.974	11.28	0.684634	0.606523	0.780876	0.683222	5	1	0.515964	Polyploid	Aneuploid	Heterozygous	Beer	6. African beer	Domesticated (non-wine)
AVQ	0.8842	0.03082	9.265	18.51	0.5195	0.01696	7.27	11.27	0.587537	0.550292	0.784674	0.60886	5	1	0.520049	Polyploid	Aneuploid	Heterozygous	Beer	6. African beer	Domesticated (non-wine)
AVR	0.7056	0.02778	9.979	15.37	0.5069	0.01592	13.02	8.191	0.718396	0.573074	1.30474	0.532921	5	1	0.524947	Polyploid	Aneuploid	Heterozygous	Beer	6. African beer	Domesticated (non-wine)
AVS	0.8195	0.02663	8.804	16.74	0.3851	0.01149	5.927	8.317	0.469921	0.431468	0.673217	0.496834	5	2	0.535992	Polyploid	Aneuploid	Heterozygous	Beer	6. African beer	Domesticated (non-wine)
AVT	0.7292	0.02646	9.002	15.84	0.3805	0.01398	16.25	5.79	0.521805	0.528345	1.80515	0.36553	5	2	0.519035	Polyploid	Aneuploid	Heterozygous	Beer	6. African beer	Domesticated (non-wine)
AVV	0.2835	0.009485	9.462	5.758	0.294	0.01063	7.447	6.777	1.03704	1.12072	0.787043	1.17697	3	0	0.262213	Polyploid	Euploid	Heterozygous	Palm wine	13. African palm wine	Domesticated (non-wine)
BAA	0.6701	0.03578	5.331	19.95	0.5812	0.02209	2.945	15.93	0.867333	0.617384	0.552429	0.798496	3	0	0.247979	Polyploid	Euploid	Heterozygous	Palm wine	13. African palm wine	Domesticated (non-wine)
BAB	0.7146	0.03605	5.424	20.79	0.5344	0.01772	2.778	13.79	0.747831	0.49154	0.512168	0.6633	3	0	0.270183	Polyploid	Euploid	Heterozygous	Palm wine	13. African palm wine	Domesticated (non-wine)
BAC	0.8477	0.04383	6.389	24.09	0.669	0.02451	5.627	16.49	0.789194	0.559206	0.880733	0.684516	3	0	0.2621	Polyploid	Euploid	Heterozygous	Palm wine	13. African palm wine	Domesticated (non-wine)
BAD	0.6224	0.03049	6.755	17.09	0.6297	0.02026	7.815	13.16	1.01173	0.66448	1.15692	0.770041	3	0	0.262701	Polyploid	Euploid	Heterozygous	Palm wine	13. African palm wine	Domesticated (non-wine)
BAE	0.808	0.04169	5.899	23.33	0.5474	0.01882	6.551	12.56	0.677475	0.451427	1.11053	0.538363	3	0	0.267141	Polyploid	Euploid	Heterozygous	Palm wine	13. African palm wine	Domesticated (non-wine)
BAF	1.064	0.04371	7.418	26.32	0.8951	0.03841	8.701	21.31	0.841259	0.878746	1.17296	0.80965	2	0	0.283323	Diploid	Euploid	Heterozygous	Palm wine	13. African palm wine	Domesticated (non-wine)
BAG	0.7057	0.03065	7.162	18.12	0.51	0.0186	4.221	13.15	0.722687	0.606852	0.589361	0.725717	2	0	0	Diploid	Euploid	Homozygous	Tree	15. CHNII	Wild
BAH	0.5264	0.02213	7.87	12.96	0.4049	0.0126	4.357	9.529	0.769187	0.569363	0.553621	0.735262	2	0	0	Diploid	Euploid	Homozygous	Tree	15. CHNII	Wild
BAI	0.7069	0.03145	6.583	18.76	0.5792	0.01386	3.018	12.03	0.819352	0.4407	0.458454	0.641258	2	0	0	Diploid	Euploid	Homozygous	Fruit	18. Far East Asia	Wild
BAK	0.6181	0.02961	6.815	16.8	0.462	0.01164	2.313	10.23	0.747452	0.39311	0.339398	0.608929	2	0	0	Diploid	Euploid	Homozygous	Tree	18. Far East Asia	Wild
BAL	0.7324	0.03329	6.821	19.43	0.6562	0.01898	8.333	12.46	0.895958	0.570141	1.22167	0.641276	2	0	0	Diploid	Euploid	Homozygous	Nature	16. CHNI	Wild
BAM	0.6957	0.03131	6.658	18.53	0.3686	0.007311	0.3055	7.376	0.529826	0.233504	0.0458847	0.398057	2	0	0	Diploid	Euploid	Homozygous	Nature	14. CHNIII	Wild
BAN	0.8056	0.03791	5.935	22.4	0.4103	0.01356	2.262	10.76	0.50931	0.357689	0.381129	0.480357	2	0	0	Diploid	Euploid	Homozygous	Nature	20. CHN V	Wild
BAP	0.7377	0.03215	6.252	19.64	0.4229	0.00744	1.038	7.491	0.573268	0.231415	0.166027	0.381415	2	0	0	Diploid	Euploid	Homozygous	Soil	20. CHN V	Wild
BAQ	0.8438	0.04	7.23	22.48	0.5656	0.02721	6.213	15.42	0.670301	0.68025	0.859336	0.685943	2	0	0	Diploid	Euploid	Homozygous	Tree	14. CHNIII	Wild
BAR	0.9072	0.03159	8.002	19.98	0.8324	0.02251	7.78	15.59	0.917549	0.712567	0.972257	0.78028	2	0	0	Diploid	Euploid	Homozygous	Tree	1. Wine/European	Domesticated (wine)
BAS	0.9313	0.03172	7.147	20.97	0.805	0.02101	7.828	14.67	0.864383	0.662358	1.09528	0.699571	2	0	0	Diploid	Euploid	Homozygous	Soil	1. Wine/European	Domesticated (wine)
BAT	0.9267	0.03131	6.994	20.88	0.8134	0.01968	7.91	13.95	0.877738	0.628553	1.13097	0.668103	2	0	0	Diploid	Euploid	Homozygous	Soil	1. Wine/European	Domesticated (wine)
BAV	0.9122	0.02848	6.334	20.13	0.7658	0.01406	4.275	12.28	0.839509	0.49368	0.674929	0.610035	2	0	0	Diploid	Euploid	Homozygous	Wine	1. Wine/European	Domesticated (wine)
BBA	0.8803	0.0269	6.129	19.31	0.765	0.01741	4.234	14.64	0.869022	0.647212	0.690814	0.758156	2	0	0	Diploid	Euploid	Homozygous	Soil	1. Wine/European	Domesticated (wine)
BBB	0.8163	0.02567	6.128	18.25	0.5659	0.01223	7.652	8.903	0.69325	0.476432	1.24869	0.487836	2	0	0	Diploid	Euploid	Homozygous	Soil	1. Wine/European	Domesticated (wine)
BBC	0.4705	0.02234	5.628	13.3	0.2488	0.007633	0.4262	6.546	0.528799	0.341674	0.0757285	0.49218	3	1	0.710095	Polyploid	Aneuploid	Heterozygous	Fruit	8. Mixed origin	Unknown
BBD	0.6709	0.02648	6.304	16.95	0.3546	0.01058	11.4	6.014	0.528544	0.399547	1.80838	0.354808	2	1	0.520054	Diploid	Aneuploid	Heterozygous	Water	8. Mixed origin	Unknown
BBE	0.7319	0.02546	6.549	17.1	0.4437	0.01152	3.177	9.681	0.60623	0.452474	0.485112	0.56614	2	1	0.480005	Diploid	Aneuploid	Heterozygous	Water	8. Mixed origin	Unknown
BBF	0.6633	0.02337	4.872	16.62	0.422	0.01024	10.01	6.554	0.636213	0.438169	2.0546	0.394344	2	0	0.496332	Diploid	Euploid	Heterozygous	Water	8. Mixed origin	Unknown
BBG	0.7129	0.02048	6.493	14.81	0.5623	0.01182	0.9696	11.42	0.78875	0.577148	0.14933	0.771101	4	6	0.476541	Polyploid	Aneuploid	Heterozygous	Water	11. Ale beer	Domesticated (non-wine)
BBH	0.6208	0.01924	6.96	13.31	0.4877	0.01006	2.801	9.148	0.785599	0.522869	0.402443	0.687303	2	0	0	Diploid	Euploid	Homozygous	Flower	1. Wine/European (subclade 1)	Domesticated (wine)
BBI	0.7106	0.02448	6.814	16.34	0.7941	0.01617	7.935	11.79	1.11751	0.660539	1.16451	0.721542	2	0	0	Diploid	Euploid	Homozygous	Flower	1. Wine/European (subclade 1)	Domesticated (wine)
BBK	0.7479	0.02593	6.074	17.79	0.7958	0.01687	7.37	12.56	1.06405	0.650598	1.21337	0.706015	2	0	0	Diploid	Euploid	Homozygous	Flower	1. Wine/European (subclade 1)	Domesticated (wine)
BBL	0.7507	0.02818	7.401	17.72	0.5203	0.0117	6.958	8.8	0.693086	0.415188	0.940143	0.496614	2	5	0	Diploid	Aneuploid	Homozygous	Insect	M3. Mosaic region 3	Unknown
BBM	1.09	0.05876	8.433	29.29	0.9081	0.03391	8.193	20.46	0.833119	0.577093	0.97154	0.698532	2	0	0	Diploid	Euploid	Homozygous	Distillery	99. Other	Unknown
BBP	0.6051	0.02526	6.588	15.58	0.5026	0.01495	3.155	11.97	0.830607	0.591845	0.478901	0.768293	2	0	0.529906	Diploid	Euploid	Heterozygous	Flower	8. Mixed origin	Unknown
BBQ	0.5924	0.02855	6	16.61	0.4876	0.01511	2.494	12.18	0.823093	0.529247	0.415667	0.733293	2	0	0	Diploid	Euploid	Homozygous	Soil	4. Mediterranean oak	Wild
BBR	0.7066	0.03285	6.963	18.84	0.3366	0.008896	7.382	6.298	0.476366	0.270807	1.06018	0.334289	2	0	0	Diploid	Euploid	Homozygous	Tree	99. Other	Unknown
BBS	0.6301	0.02651	5.31	17.03	0.2419	0.01206	3.505	7.303	0.383907	0.454923	0.660075	0.428831	2	0	0	Diploid	Euploid	Homozygous	Soil	4. Mediterranean oak	Wild
BBT	0.7401	0.02568	5.165	18.18	0.6981	0.01505	3.133	13.34	0.943251	0.586059	0.606583	0.733773	3	0	0.594166	Polyploid	Euploid	Heterozygous	Wine	M3. Mosaic region 3	Unknown
BBV	0.5535	0.02134	6.018	13.99	0.6951	0.01451	5.604	11.76	1.25583	0.679944	0.931206	0.8406	2	1	0.106162	Diploid	Aneuploid	Heterozygous	Wine	1. Wine/European	Domesticated (wine)
BCA	0.5255	0.01987	7.028	12.66	0.6837	0.01304	8.712	9.319	1.30105	0.656266	1.23961	0.736098	2	0	0.0540737	Diploid	Euploid	Heterozygous	Human, clinical	1. Wine/European (subclade 3)	Domesticated (wine)
BCB	0.7072	0.03616	9.411	17.97	0.5014	0.01345	8.019	9.177	0.708993	0.371958	0.852088	0.510684	2	0	0.110765	Diploid	Euploid	Heterozygous	Human	10. French Guiana human	Unknown
BCC	0.815	0.03254	10.1	17.83	0.7913	0.01881	8.78	12.8	0.97092	0.578058	0.869307	0.717891	2	0	0.11066	Diploid	Euploid	Heterozygous	Human	10. French Guiana human	Unknown
BCD	0.6952	0.03501	8.323	18.3	0.4084	0.01243	4.718	9.344	0.587457	0.355041	0.566863	0.510601	2	0	0.122862	Diploid	Euploid	Heterozygous	Human	10. French Guiana human	Unknown
BCE	0.7791	0.03579	11.45	17.29	0.3661	0.01365	6.929	8.644	0.469901	0.381391	0.605153	0.499942	2	0	0.0881768	Diploid	Euploid	Heterozygous	Human	10. French Guiana human	Unknown
BCF	0.8817	0.03809	12.42	18.15	0.7453	0.0164	5.673	12.96	0.845299	0.430559	0.456763	0.71405	2	0	0.0963173	Diploid	Euploid	Heterozygous	Human	10. French Guiana human	Unknown
BCG	0.7493	0.034	8.825	18.43	0.593	0.01426	13.99	7.398	0.791405	0.419412	1.58527	0.401411	2	0	0.103102	Diploid	Euploid	Heterozygous	Human	10. French Guiana human	Unknown
BCH	0.7891	0.03281	10.42	17.42	0.6151	0.01611	13.18	8.651	0.779496	0.491009	1.26488	0.496613	2	0	0.0965008	Diploid	Euploid	Heterozygous	Human	10. French Guiana human	Unknown
BCI	0.7854	0.0325	10.59	17.16	0.3727	0.00926	12.08	5.345	0.474535	0.284923	1.1407	0.31148	2	1	0.113053	Diploid	Aneuploid	Heterozygous	Human	10. French Guiana human	Unknown
BCK	0.8471	0.0329	8.555	19.45	0.6745	0.01644	5.595	12.75	0.796246	0.499696	0.654004	0.655527	2	0	0.114387	Diploid	Euploid	Heterozygous	Human	10. French Guiana human	Unknown
BCL	0.7063	0.02792	6.54	17.7	0.6412	0.01719	3.664	13.99	0.90783	0.615688	0.560245	0.790395	2	0	0.0855905	Diploid	Euploid	Heterozygous	Human	10. French Guiana human	Unknown
BCM	0.6223	0.02586	7.916	15.18	0.2934	0.0112	5.153	7.463	0.471477	0.433101	0.65096	0.491634	2	0	0.0845673	Diploid	Euploid	Heterozygous	Human	10. French Guiana human	Unknown
BCN	0.5984	0.02827	9.289	14.74	0.3748	0.0106	8.025	7.079	0.626337	0.374956	0.863925	0.480258	1	0	0	Haploid	Euploid	Homozygous	Human	10. French Guiana human	Unknown
BCP	0.7246	0.03213	8.001	18.2	0.5486	0.01292	8.1	9.06	0.757107	0.402116	1.01237	0.497802	2	0	0.0925723	Diploid	Euploid	Heterozygous	Human	10. French Guiana human	Unknown
BCQ	0.7265	0.03169	8.439	17.82	0.7031	0.01542	4.783	12.7	0.967791	0.486589	0.566773	0.712682	2	0	0.0898	Diploid	Euploid	Heterozygous	Human	10. French Guiana human	Unknown
BCR	0.7705	0.0367	5.681	21.73	0.6919	0.02142	3.627	16.61	0.897988	0.583651	0.638444	0.764381	4	1	0.764587	Polyploid	Aneuploid	Heterozygous	Nature	8. Mixed origin	Unknown
BCS	0.6783	0.03084	6.476	18.25	0.6599	0.01627	5.11	12.88	0.972873	0.527562	0.789067	0.705753	2	0	0.543451	Diploid	Euploid	Heterozygous	Nature	8. Mixed origin	Unknown
BCT	0.6874	0.02755	5.87	17.81	0.6543	0.01581	6.358	11.92	0.951848	0.573866	1.08313	0.669287	2	0	0.500308	Diploid	Euploid	Heterozygous	Nature	8. Mixed origin	Unknown
BCV	1.074	0.06731	8.309	30.57	0.7775	0.02743	4.213	19.83	0.723929	0.407517	0.507041	0.648675	2	0	0.19583	Diploid	Euploid	Heterozygous	Nature	M2. Mosaic region 2	Unknown
BDA	1.159	0.06859	8.345	32.36	0.9192	0.04085	6.748	23.83	0.793097	0.595568	0.808628	0.736403	2	1	0.25173	Diploid	Aneuploid	Heterozygous	Nature	M2. Mosaic region 2	Unknown
BDB	1.047	0.06374	8.18	29.67	0.7715	0.03179	7.738	18.58	0.736867	0.498745	0.945966	0.626222	2	0	0.188449	Diploid	Euploid	Heterozygous	Nature	M2. Mosaic region 2	Unknown
BDC	0.9451	0.04464	5.655	26.58	0.6866	0.02287	4.831	16.51	0.726484	0.512321	0.854288	0.621144	2	1	0.412562	Diploid	Aneuploid	Heterozygous	Nature	M3. Mosaic region 3	Unknown
BDD	1.078	0.06371	6.864	31.65	0.8244	0.03102	3.732	22.02	0.76475	0.486894	0.543706	0.695735	2	0	0.252589	Diploid	Euploid	Heterozygous	Nature	M2. Mosaic region 2	Unknown
BDE	0.9918	0.04677	6.067	27.48	0.7731	0.02986	4.896	20.27	0.779492	0.638443	0.806989	0.737627	3	1	0.31412	Polyploid	Aneuploid	Heterozygous	Nature	M2. Mosaic region 2	Unknown
BDF	1.024	0.04717	8.098	26.06	0.9255	0.04261	8.154	23.36	0.903809	0.903328	1.00692	0.896393	2	1	0.376944	Diploid	Aneuploid	Heterozygous	Nature	M3. Mosaic region 3	Unknown
BDG	1.071	0.05091	6.628	29.17	0.9125	0.03731	8.456	21.26	0.852007	0.732862	1.2758	0.728831	2	1	0.378842	Diploid	Aneuploid	Heterozygous	Nature	M3. Mosaic region 3	Unknown
BDH	1.021	0.04721	7.557	26.58	0.8967	0.03697	8.725	20.76	0.878257	0.783097	1.15456	0.781038	2	0	0.261385	Diploid	Euploid	Heterozygous	Nature	M2. Mosaic region 2	Unknown
BDI	1.117	0.06951	7.694	32.43	0.8486	0.03102	5.291	21.11	0.759714	0.446267	0.687679	0.65094	2	1	0.251446	Diploid	Aneuploid	Heterozygous	Nature	M2. Mosaic region 2	Unknown
BDK	0.6789	0.02288	6.267	15.74	0.6314	0.01413	3.391	12.3	0.930034	0.61757	0.541088	0.781449	2	1	0	Diploid	Aneuploid	Homozygous	Nature	M2. Mosaic region 2	Unknown
BDL	NE	NE	NE	NE	NE	NE	NE	NE	NE	NE	NE	NE	2	0	0.536929	Diploid	Euploid	Heterozygous	Beer	8. Mixed origin	Unknown
BDM	0.4641	0.01616	9.669	9.554	0.2336	0.008985	11.39	4.719	0.50334	0.556002	1.17799	0.493929	2	0	0.329015	Diploid	Euploid	Heterozygous	Nature	M3. Mosaic region 3	Unknown
BDN	0.9415	0.04374	6.787	25.23	0.751	0.02241	7.343	15.39	0.797663	0.512346	1.08192	0.609988	2	0	0.0765831	Diploid	Euploid	Heterozygous	Nature	6. African beer	Domesticated (non-wine)
BDP	0.6142	0.03262	7.773	16.8	0.6464	0.0237	5.921	15.63	1.05243	0.726548	0.761739	0.930357	2	0	0.0903987	Diploid	Euploid	Heterozygous	Human	10. French Guiana human	Unknown
BDQ	0.8179	0.03257	8.287	19.24	0.3719	0.01326	3.49	9.684	0.454701	0.407123	0.421142	0.503326	2	0	0.128069	Diploid	Euploid	Heterozygous	Human	10. French Guiana human	Unknown
BDR	0.7986	0.03782	8.836	20.06	0.4746	0.01317	3.656	10.59	0.59429	0.348228	0.413762	0.527916	2	0	0.0833112	Diploid	Euploid	Heterozygous	Human	10. French Guiana human	Unknown
BDS	0.8399	0.03795	8.717	20.74	0.4538	0.01527	3.491	11.48	0.540302	0.402372	0.400482	0.55352	2	0	0.11189	Diploid	Euploid	Heterozygous	Human	10. French Guiana human	Unknown
BDT	0.8467	0.0369	10.84	18.81	0.7329	0.02118	10.1	12.86	0.865596	0.573984	0.931734	0.683679	2	0	0.101118	Diploid	Euploid	Heterozygous	Human	10. French Guiana human	Unknown
BDV	0.878	0.03992	9.952	20.69	0.715	0.02053	9.28	13.16	0.814351	0.514279	0.932476	0.636056	2	0	0.0981708	Diploid	Euploid	Heterozygous	Human	10. French Guiana human	Unknown
BEA	0.7193	0.03082	6.528	18.82	0.623	0.01677	6.937	11.96	0.86612	0.544127	1.06265	0.635494	2	0	0.0823274	Diploid	Euploid	Heterozygous	Human	10. French Guiana human	Unknown
BEB	0.6033	0.02907	9.082	15.12	0.4986	0.0147	13.38	7.57	0.826455	0.505676	1.47324	0.500661	2	0	0.116083	Diploid	Euploid	Heterozygous	Human	10. French Guiana human	Unknown
BEC	0.9065	0.03659	9.784	20.18	0.7922	0.0192	4.652	15.51	0.873911	0.524734	0.47547	0.768583	2	1	0.0895944	Diploid	Aneuploid	Heterozygous	Human	10. French Guiana human	Unknown
BED	0.8044	0.03688	10.68	18.44	0.6748	0.01544	9.465	10.28	0.838886	0.418655	0.886236	0.557484	2	0	0.119815	Diploid	Euploid	Heterozygous	Human	10. French Guiana human	Unknown
BEE	0.7331	0.02814	11.44	14.75	0.634	0.01432	6.544	10.86	0.864821	0.508884	0.572028	0.736271	2	0	0.111036	Diploid	Euploid	Heterozygous	Human	10. French Guiana human	Unknown
BEF	0.8557	0.03064	7.532	19.53	0.7351	0.01827	4.749	14.61	0.859063	0.596279	0.63051	0.74808	2	0	0.163663	Diploid	Euploid	Heterozygous	Fermentation	26. Asian fermentation	Unknown
BEG	0.7155	0.0308	6.415	18.8	0.6269	0.01517	3.374	12.91	0.876171	0.492532	0.525955	0.686702	2	1	0	Diploid	Aneuploid	Homozygous	Industrial	99. Other	Unknown
BEH	0.7258	0.02903	5.445	19.03	0.6904	0.0194	3.397	15.78	0.951226	0.668274	0.623875	0.829217	2	0	0	Diploid	Euploid	Homozygous	Fermentation	26. Asian fermentation	Unknown
BEI	0.6787	0.02233	6.158	15.6	0.5097	0.01403	4.803	10.93	0.750995	0.628303	0.779961	0.700641	3	0	0.281232	Polyploid	Euploid	Heterozygous	Beer	6. African beer	Domesticated (non-wine)
BEK	0.3296	0.01738	6.896	9.312	0.4949	0.01222	1.492	11.12	1.50152	0.703107	0.216357	1.19416	4	0	0.35864	Polyploid	Euploid	Heterozygous	Beer	6. African beer	Domesticated (non-wine)
BEM	0.7315	0.0245	6.623	16.65	0.4932	0.01112	4.756	9.123	0.674231	0.453878	0.718104	0.547928	4	0	0.364565	Polyploid	Euploid	Heterozygous	Beer	6. African beer	Domesticated (non-wine)
BEN	0.6925	0.02143	6.964	14.82	0.4807	0.01394	8.09	9.293	0.694152	0.65049	1.16169	0.627058	3	0	0.281698	Polyploid	Euploid	Heterozygous	Beer	6. African beer	Domesticated (non-wine)
BEP	0.6546	0.02567	5.615	16.96	0.7978	0.01458	4.045	12.93	1.21876	0.567978	0.720392	0.762382	2	0	0.0944483	Diploid	Euploid	Heterozygous	Unknown	1. Wine/European (subclade 1)	Domesticated (wine)
BEQ	0.672	0.02713	6.976	16.76	0.7351	0.01465	1.586	14.27	1.0939	0.539993	0.227351	0.851432	2	0	0.259542	Diploid	Euploid	Heterozygous	Wine	1. Wine/European	Domesticated (wine)
BER	0.5493	0.01875	7.692	12.1	0.4944	0.01148	5.094	9.251	0.900055	0.612267	0.662246	0.764545	2	0	0.0542055	Diploid	Euploid	Heterozygous	Wine	1. Wine/European	Domesticated (wine)
BES	0.7128	0.02997	7.177	17.98	0.5491	0.01225	5.45	9.789	0.770342	0.408742	0.75937	0.544438	2	0	0.0554935	Diploid	Euploid	Heterozygous	Wine	1. Wine/European	Domesticated (wine)
BET	0.6389	0.02214	7.191	14.52	0.574	0.01231	4.217	10.65	0.898419	0.556007	0.586427	0.733471	2	0	0	Diploid	Euploid	Homozygous	Water	1. Wine/European	Domesticated (wine)
BEV	0.6177	0.02104	6.691	14.18	0.6293	0.01269	1.945	12.25	1.01878	0.603137	0.290689	0.863893	2	0	0	Diploid	Euploid	Homozygous	Water	1. Wine/European	Domesticated (wine)
BFA	0.8261	0.03681	8.218	20.58	0.6079	0.01587	4.981	12.38	0.735867	0.431133	0.606109	0.601555	2	0	0	Diploid	Euploid	Homozygous	Soil	99. Other	Unknown
BFB	0.7174	0.02611	8.987	15.56	0.7759	0.01693	7.819	12.26	1.08154	0.648411	0.870034	0.787918	2	0	0.166742	Diploid	Euploid	Heterozygous	Nature	1. Wine/European (subclade 1)	Domesticated (wine)
BFC	0.6783	0.02912	8.107	16.68	0.674	0.01197	1.789	11.77	0.993661	0.411058	0.220673	0.705635	2	0	0	Diploid	Euploid	Homozygous	Fermentation	1. Wine/European	Domesticated (wine)
BFD	0.839	0.03023	7.094	19.58	0.4626	0.01177	8.04	8.316	0.551371	0.389348	1.13335	0.424719	2	0	0	Diploid	Euploid	Homozygous	Fruit	1. Wine/European (subclade 1)	Domesticated (wine)
BFE	0.5286	0.02533	6.936	14.25	0.4293	0.008196	6.224	6.525	0.812145	0.323569	0.897347	0.457895	4	1	0.780101	Polyploid	Aneuploid	Heterozygous	Industrial	8. Mixed origin	Unknown
BFG	0.5625	0.02516	8.282	14.03	0.4494	0.008528	6.251	6.793	0.798933	0.338951	0.754769	0.484177	4	0	0.786426	Polyploid	Euploid	Heterozygous	Nature	8. Mixed origin	Unknown
BFH	0.6189	0.02402	7.028	15.09	0.3792	0.01101	6.965	7.713	0.6127	0.458368	0.991036	0.511133	2	0	0.357698	Diploid	Euploid	Heterozygous	Dairy	5. French dairy	Domesticated (non-wine)
BFK	0.7017	0.02477	6.988	16.27	0.7468	0.01685	4.911	13.93	1.06427	0.680258	0.702776	0.856177	2	0	0	Diploid	Euploid	Homozygous	Tree	1. Wine/European	Domesticated (wine)
BFL	0.8409	0.03631	9.104	19.95	0.2751	0.007955	6.599	5.664	0.327149	0.219086	0.724846	0.28391	2	0	0	Diploid	Euploid	Homozygous	Tree	99. Other	Unknown
BFM	0.3308	0.01622	10.68	8.164	0.344	0.007717	6.902	5.788	1.0399	0.475771	0.646255	0.708966	4	2	0.774911	Polyploid	Aneuploid	Heterozygous	Industrial	8. Mixed origin	Unknown
BFN	0.5828	0.02428	10.27	12.96	0.4216	0.01787	9.666	9.752	0.723404	0.735997	0.941188	0.752469	2	1	0.395689	Diploid	Aneuploid	Heterozygous	Tree	5. French dairy	Domesticated (non-wine)
BFP	0.4431	0.02006	6.694	11.82	0.3363	0.01326	4.351	8.98	0.758971	0.661017	0.649985	0.759729	2	0	0	Diploid	Euploid	Homozygous	Tree	4. Mediterranean oak	Wild
BFQ	0.8329	0.02496	6.54	17.74	0.6302	0.01463	5.766	11.46	0.756633	0.586138	0.881651	0.645998	2	0	0	Diploid	Euploid	Homozygous	Cider	1. Wine/European	Domesticated (wine)
BFR	0.7119	0.0208	6.519	14.9	0.77	0.01852	7.584	13.33	1.08161	0.890385	1.16337	0.894631	2	0	0	Diploid	Euploid	Homozygous	Cider	1. Wine/European	Domesticated (wine)
BFS	0.7502	0.03949	7.986	20.31	0.5662	0.02143	6.608	13.75	0.754732	0.542669	0.827448	0.677006	2	0	0.292558	Diploid	Euploid	Heterozygous	Dairy	5. French dairy	Domesticated (non-wine)
BFT	0.7296	0.02893	7.974	17.34	0.1459	0.007253	2.136	4.665	0.199973	0.250709	0.267871	0.269031	2	0	0.138373	Diploid	Euploid	Heterozygous	Dairy	5. French dairy	Domesticated (non-wine)
BFV	0.6039	0.02442	8.655	14.11	0.3218	0.0105	4.435	7.73	0.53287	0.429975	0.512421	0.547838	2	1	0.33345	Diploid	Aneuploid	Heterozygous	Dairy	5. French dairy	Domesticated (non-wine)
BGA	0.6733	0.0288	9.7	15.57	0.2162	0.00755	2.626	5.801	0.321105	0.262153	0.270722	0.372575	2	0	0.319736	Diploid	Euploid	Heterozygous	Dairy	5. French dairy	Domesticated (non-wine)
BGB	0.6773	0.03012	9.558	16.04	0.6642	0.02526	7.405	15.7	0.980658	0.838645	0.774744	0.978803	2	0	0.286269	Diploid	Euploid	Heterozygous	Dairy	5. French dairy	Domesticated (non-wine)
BGC	0.7275	0.03358	9.514	17.58	0.4058	0.01124	4.585	8.837	0.557801	0.334723	0.481921	0.502673	2	0	0.348599	Diploid	Euploid	Heterozygous	Dairy	5. French dairy	Domesticated (non-wine)
BGD	0.6806	0.03016	9.625	16.06	0.4918	0.01988	5.889	12.75	0.722598	0.659151	0.611844	0.793898	2	0	0.271167	Diploid	Euploid	Heterozygous	Dairy	5. French dairy	Domesticated (non-wine)
BGE	0.848	0.03601	7.573	21.2	0.4684	0.01686	6.834	11	0.552358	0.468203	0.902416	0.518868	2	0	0.129497	Diploid	Euploid	Heterozygous	Dairy	5. French dairy	Domesticated (non-wine)
BGF	0.749	0.02811	4.429	19.89	0.6265	0.02127	8.97	13.01	0.836449	0.75667	2.02529	0.654098	2	0	0.31265	Diploid	Euploid	Heterozygous	Dairy	5. French dairy	Domesticated (non-wine)
BGG	0.6319	0.02691	7.344	15.95	0.5802	0.0189	6.001	13.36	0.918183	0.702341	0.81713	0.837618	2	1	0.332406	Diploid	Aneuploid	Heterozygous	Dairy	5. French dairy	Domesticated (non-wine)
BGH	0.6969	0.03446	7.754	18.56	0.5035	0.01322	11.71	7.624	0.722485	0.383633	1.51019	0.410776	2	0	0.286724	Diploid	Euploid	Heterozygous	Dairy	5. French dairy	Domesticated (non-wine)
BGI	0.6054	0.02199	7.287	14.1	0.384	0.01606	6.603	9.81	0.634291	0.730332	0.906134	0.695745	2	0	0.362217	Diploid	Euploid	Heterozygous	Dairy	5. French dairy	Domesticated (non-wine)
BGK	0.7913	0.03483	7.268	20.38	0.4665	0.01745	6.155	11.38	0.589536	0.501005	0.846863	0.558391	2	0	0.390505	Diploid	Euploid	Heterozygous	Dairy	5. French dairy	Domesticated (non-wine)
BGL	0.6601	0.02753	7.953	16.11	0.5857	0.01979	6.568	13.39	0.88729	0.718852	0.825852	0.831161	2	0	0.318248	Diploid	Euploid	Heterozygous	Dairy	5. French dairy	Domesticated (non-wine)
BGM	0.4675	0.02046	8.856	11.32	0.2793	0.009157	7.843	5.945	0.597433	0.447556	0.885614	0.525177	2	0	0.291828	Diploid	Euploid	Heterozygous	Dairy	5. French dairy	Domesticated (non-wine)
BGN	0.639	0.0264	7.307	15.96	0.5997	0.02233	7.248	14.08	0.938498	0.845833	0.991926	0.882206	2	0	0.285661	Diploid	Euploid	Heterozygous	Dairy	5. French dairy	Domesticated (non-wine)
BGP	0.2692	0.01513	11.88	6.452	0.1634	0.007784	16.75	2.883	0.606984	0.514475	1.40993	0.446838	2	0	0.3285	Diploid	Euploid	Heterozygous	Dairy	5. French dairy	Domesticated (non-wine)
BGQ	0.6641	0.03214	10.11	15.98	0.4143	0.01436	6.906	9.629	0.623852	0.446795	0.683086	0.602566	2	0	0.350967	Diploid	Euploid	Heterozygous	Dairy	5. French dairy	Domesticated (non-wine)
BGR	1.049	0.05631	6.526	30.14	0.5795	0.02329	10.66	12.49	0.552431	0.413603	1.63347	0.414399	2	1	0.343626	Diploid	Aneuploid	Heterozygous	Dairy	5. French dairy	Domesticated (non-wine)
BGS	0.4286	0.02405	9.71	11.24	0.2055	0.01183	13.26	4.703	0.479468	0.491892	1.3656	0.418416	2	1	0.363992	Diploid	Aneuploid	Heterozygous	Dairy	5. French dairy	Domesticated (non-wine)
BGT	0.5777	0.02429	7.986	14.17	0.3151	0.0125	9.16	7.095	0.545439	0.514615	1.14701	0.500706	2	0	0.257625	Diploid	Euploid	Heterozygous	Dairy	5. French dairy	Domesticated (non-wine)
BGV	0.3116	0.0149	7.57	8.284	0.4576	0.0199	9.26	10.81	1.46855	1.33557	1.22325	1.30493	2	0	0.263505	Diploid	Euploid	Heterozygous	Dairy	5. French dairy	Domesticated (non-wine)
BHA	0.4909	0.01762	5.896	11.99	0.3605	0.01052	11.65	5.96	0.734365	0.597049	1.97592	0.497081	3	0	0.281322	Polyploid	Euploid	Heterozygous	Beer	6. African beer	Domesticated (non-wine)
BHB	0.8241	0.03123	6.291	20.38	0.4803	0.01393	2.446	11.49	0.582818	0.446045	0.388809	0.563788	2	0	0.226345	Diploid	Euploid	Heterozygous	Bakery	1. Wine/European	Domesticated (wine)
BHC	0.7167	0.02466	5.349	17.43	0.7106	0.01724	5.215	13.67	0.991489	0.699108	0.974949	0.78428	2	0	0.0550459	Diploid	Euploid	Heterozygous	Cider	1. Wine/European	Domesticated (wine)
BHD	0.7704	0.02179	9.374	13.96	0.6734	0.01676	5.207	13.39	0.874091	0.76916	0.555473	0.959169	2	0	0.34067	Diploid	Euploid	Heterozygous	Cider	M1. Mosaic region 1	Unknown
BHE	0.9693	0.03305	7.646	21.43	0.7393	0.02024	7.992	13.91	0.762715	0.612405	1.04525	0.64909	2	1	0.286292	Diploid	Aneuploid	Heterozygous	Cider	M1. Mosaic region 1	Unknown
BHF	0.8167	0.02746	6.019	19.09	0.738	0.01673	6.344	12.89	0.903637	0.60925	1.054	0.675223	2	0	0	Diploid	Euploid	Homozygous	Cider	1. Wine/European	Domesticated (wine)
BHG	0.5752	0.02621	6.208	15.61	0.6614	0.01725	2.542	14.88	1.14986	0.658146	0.409472	0.953235	2	0	0.375517	Diploid	Euploid	Heterozygous	Cider	M2. Mosaic region 2	Unknown
BHH	0.5597	0.02532	6.259	15.11	0.7102	0.01574	1.492	14.74	1.26889	0.621643	0.238377	0.975513	2	0	0	Diploid	Euploid	Homozygous	Cider	M2. Mosaic region 2	Unknown
BHI	0.8431	0.03546	3.378	24.35	0.8247	0.02193	5.219	16.94	0.978176	0.618443	1.545	0.695688	2	0	0.0031814	Diploid	Euploid	Heterozygous	Cider	M2. Mosaic region 2	Unknown
BHK	0.8326	0.0361	6.886	21.58	0.7441	0.01801	6.779	13.32	0.893706	0.498892	0.984461	0.617238	2	0	0.380446	Diploid	Euploid	Heterozygous	Cider	M1. Mosaic region 1	Unknown
BHL	0.9243	0.03246	8.445	20.11	0.6054	0.01946	5.928	13.7	0.654982	0.599507	0.701954	0.681253	2	0	0.380861	Diploid	Euploid	Heterozygous	Cider	M1. Mosaic region 1	Unknown
BHM	0.7178	0.02194	5.968	15.86	0.6571	0.01645	5.652	12.75	0.915436	0.749772	0.947051	0.803909	2	0	0.0855036	Diploid	Euploid	Heterozygous	Cider	M1. Mosaic region 1	Unknown
BHN	0.7063	0.03094	6.295	18.8	0.4454	0.0135	3.132	10.69	0.63061	0.436328	0.497538	0.568617	2	0	0	Diploid	Euploid	Homozygous	Fermentation	1. Wine/European	Domesticated (wine)
BHP	0.6042	0.02807	6.274	16.54	0.3997	0.01535	4.49	10.47	0.661536	0.546847	0.715652	0.633011	2	0	0.13531	Diploid	Euploid	Heterozygous	Fermentation	26. Asian fermentation	Unknown
BHQ	0.6085	0.02703	6.007	16.47	0.3658	0.01447	4.715	9.641	0.60115	0.535331	0.784918	0.585367	2	0	0.12645	Diploid	Euploid	Heterozygous	Fermentation	26. Asian fermentation	Unknown
BHR	0.6073	0.02739	5.795	16.7	0.3303	0.0126	3.989	8.892	0.543883	0.460022	0.688352	0.532455	2	0	0.125047	Diploid	Euploid	Heterozygous	Fermentation	26. Asian fermentation	Unknown
BHS	0.8145	0.03973	5.53	23.31	0.4425	0.01834	5.084	11.77	0.543278	0.461616	0.919349	0.504934	2	0	0.143118	Diploid	Euploid	Heterozygous	Fermentation	26. Asian fermentation	Unknown
BHT	0.8555	0.03019	5.66	20.84	0.6839	0.01735	6.575	12.88	0.799416	0.574694	1.16166	0.618042	2	0	0	Diploid	Euploid	Homozygous	Cider	M1. Mosaic region 1	Unknown
BHV	0.7517	0.02548	6.359	17.42	0.7001	0.0161	6.176	12.41	0.931356	0.631868	0.971222	0.7124	2	0	0	Diploid	Euploid	Homozygous	Wine	1. Wine/European	Domesticated (wine)
BIA	0.8389	0.02764	5.219	19.98	0.6606	0.01377	5.13	11.37	0.78746	0.498191	0.982947	0.569069	2	0	0	Diploid	Euploid	Homozygous	Wine	1. Wine/European	Domesticated (wine)
BIB	0.8856	0.03104	3.994	22.87	0.8831	0.02348	5.481	17.95	0.997177	0.756443	1.37231	0.784871	2	0	0	Diploid	Euploid	Homozygous	Wine	1. Wine/European	Domesticated (wine)
BIC	0.8201	0.03672	5.537	22.65	0.4481	0.01279	7.066	8.942	0.546397	0.348312	1.27614	0.39479	2	0	0	Diploid	Euploid	Homozygous	Wine	1. Wine/European	Domesticated (wine)
BID	0.5418	0.01756	4.923	12.94	0.5295	0.01256	7.214	9.235	0.977298	0.715262	1.46537	0.713679	2	0	0	Diploid	Euploid	Homozygous	Bakery	1. Wine/European	Domesticated (wine)
BIE	0.7508	0.02941	4.837	19.9	0.6898	0.01588	5.518	12.58	0.918753	0.539952	1.14079	0.632161	2	0	0.681735	Diploid	Euploid	Heterozygous	Wine	M3. Mosaic region 3	Unknown
BIF	0.7336	0.02329	5.947	16.62	0.6599	0.0163	5.802	12.56	0.899537	0.699871	0.975618	0.755716	2	0	0	Diploid	Euploid	Homozygous	Wine	1. Wine/European	Domesticated (wine)
BIG	0.8811	0.02747	7.567	18.48	0.6366	0.0166	6.12	12.42	0.722506	0.604296	0.808775	0.672078	2	1	0	Diploid	Aneuploid	Homozygous	Wine	1. Wine/European	Domesticated (wine)
BIH	0.8965	0.02952	5.399	21.2	0.7862	0.02042	4.941	16.13	0.876966	0.691734	0.915169	0.760849	2	0	0.10943	Diploid	Euploid	Heterozygous	Wine	1. Wine/European	Domesticated (wine)
BII	0.8317	0.02546	4.241	19.67	0.8044	0.02113	4.455	17	0.967176	0.829929	1.05046	0.86426	2	0	0	Diploid	Euploid	Homozygous	Wine	1. Wine/European	Domesticated (wine)
BIK	0.9545	0.0344	6.631	22.68	0.8594	0.02244	5.821	17.04	0.900367	0.652326	0.877846	0.751323	2	0	0	Diploid	Euploid	Homozygous	Wine	1. Wine/European	Domesticated (wine)
BIL	0.871	0.03223	6.58	21.04	0.8602	0.02268	5.992	17.09	0.9876	0.703692	0.910638	0.812262	2	0	0	Diploid	Euploid	Homozygous	Wine	1. Wine/European	Domesticated (wine)
BIM	0.7338	0.02435	6.544	16.67	0.783	0.0175	6.579	13.35	1.06705	0.718686	1.00535	0.80084	2	0	0	Diploid	Euploid	Homozygous	Wine	1. Wine/European	Domesticated (wine)
BIN	0.6811	0.02183	6.66	15.08	0.8213	0.01875	4.65	15.51	1.20584	0.85891	0.698198	1.02851	2	0	0	Diploid	Euploid	Homozygous	Wine	1. Wine/European	Domesticated (wine)
BIP	0.8544	0.02855	6.947	19.19	0.6483	0.01945	6.397	13.83	0.758778	0.681261	0.920829	0.720688	2	1	0	Diploid	Aneuploid	Homozygous	Wine	1. Wine/European	Domesticated (wine)
BIQ	0.7694	0.02991	7.09	18.72	0.7244	0.01936	5.525	14.74	0.941513	0.647275	0.779267	0.787393	1	1	0	Haploid	Aneuploid	Homozygous	Wine	1. Wine/European	Domesticated (wine)
BIR	0.7846	0.02912	5.683	19.64	0.7675	0.01992	4.078	16.22	0.978205	0.684066	0.717579	0.825866	2	0	0.1855	Diploid	Euploid	Heterozygous	Wine	1. Wine/European	Domesticated (wine)
BIS	0.9677	0.03349	7.476	21.73	0.7622	0.02251	5.514	16.79	0.787641	0.672141	0.73756	0.772665	2	0	0	Diploid	Euploid	Homozygous	Wine	1. Wine/European	Domesticated (wine)
BIT	0.789	0.02814	6.208	18.94	0.8279	0.02355	4.483	18.34	1.0493	0.836887	0.722133	0.968321	2	0	0	Diploid	Euploid	Homozygous	Wine	1. Wine/European	Domesticated (wine)
BKA	0.7688	0.02301	6.592	16.33	0.826	0.01787	6.522	13.74	1.0744	0.776619	0.989381	0.841396	2	0	0	Diploid	Euploid	Homozygous	Fruit	1. Wine/European	Domesticated (wine)
BKC	0.8078	0.02639	6.151	18.48	0.7632	0.01945	5.182	15.32	0.944788	0.737022	0.842465	0.829004	2	0	0.108723	Diploid	Euploid	Heterozygous	Wine	1. Wine/European	Domesticated (wine)
BKD	0.719	0.02533	6.912	16.68	0.8914	0.02208	5.377	17.35	1.23978	0.871694	0.777922	1.04017	2	0	0.150189	Diploid	Euploid	Heterozygous	Soil	1. Wine/European	Domesticated (wine)
BKE	0.6237	0.02481	6.624	15.63	0.5641	0.01393	5.601	10.83	0.904441	0.561467	0.845562	0.692898	2	0	0	Diploid	Euploid	Homozygous	Wine	1. Wine/European	Domesticated (wine)
BKF	0.8624	0.02868	6.638	19.53	0.7416	0.01277	3.942	11.45	0.859926	0.445258	0.593854	0.586278	2	0	0.134952	Diploid	Euploid	Heterozygous	Wine	1. Wine/European	Domesticated (wine)
BKG	0.7114	0.02739	5.268	18.47	0.7274	0.01588	6.007	12.46	1.02249	0.579774	1.14028	0.674607	2	0	0.0705116	Diploid	Euploid	Heterozygous	Wine	1. Wine/European	Domesticated (wine)
BKH	0.6619	0.02091	4.905	15.56	0.4275	0.009235	12.26	5.414	0.645868	0.441655	2.49949	0.347943	2	0	0	Diploid	Euploid	Homozygous	Wine	1. Wine/European	Domesticated (wine)
BKI	0.8641	0.02674	6.078	19.16	0.7777	0.01846	6.294	14.09	0.900012	0.690352	1.03554	0.735386	2	0	0	Diploid	Euploid	Homozygous	Wine	1. Wine/European	Domesticated (wine)
BKK	0.4679	0.01677	3.725	12.36	0.78	0.02131	4.545	16.82	1.66702	1.27072	1.22013	1.36084	2	0	0	Diploid	Euploid	Homozygous	Unknown	1. Wine/European	Domesticated (wine)
BKL	0.8856	0.03247	4.808	22.74	0.8539	0.01957	6.634	14.82	0.964205	0.60271	1.37978	0.651715	2	0	0	Diploid	Euploid	Homozygous	Wine	1. Wine/European	Domesticated (wine)
BKM	0.5767	0.02466	5.412	15.65	0.8327	0.02314	3.976	18.45	1.4439	0.938362	0.734664	1.17891	2	0	0.111559	Diploid	Euploid	Heterozygous	Wine	1. Wine/European	Domesticated (wine)
BKN	0.2743	0.01089	9.419	6.158	0.3821	0.01064	14.81	5.221	1.393	0.977043	1.57235	0.84784	2	0	0	Diploid	Euploid	Homozygous	Wine	1. Wine/European	Domesticated (wine)
BKP	0.9802	0.03566	5.638	24.34	0.7683	0.0221	6.967	15.55	0.78382	0.619742	1.23572	0.638866	2	1	0.120674	Diploid	Aneuploid	Heterozygous	Wine	1. Wine/European	Domesticated (wine)
BKQ	0.8908	0.03136	6.284	21.16	0.7491	0.01601	5.467	12.91	0.84093	0.510523	0.869987	0.610113	2	0	0.0538094	Diploid	Euploid	Heterozygous	Unknown	1. Wine/European	Domesticated (wine)
BKR	0.7787	0.03082	9.56	17.32	0.6112	0.01632	5.705	12.36	0.784898	0.529526	0.596757	0.713626	2	0	0	Diploid	Euploid	Homozygous	Wine	1. Wine/European	Domesticated (wine)
BKS	0.7063	0.02288	7.463	15.19	0.7806	0.01862	6.793	13.94	1.1052	0.813811	0.910224	0.917709	2	0	0.0959352	Diploid	Euploid	Heterozygous	Wine	1. Wine/European	Domesticated (wine)
BKT	0.752	0.02446	5.707	17.44	0.6883	0.01505	2.77	13.53	0.915293	0.61529	0.485369	0.775803	2	0	0	Diploid	Euploid	Homozygous	Wine	1. Wine/European	Domesticated (wine)
BLA	0.7864	0.02861	6.502	18.89	0.7235	0.019	4.072	15.4	0.920015	0.664103	0.626269	0.815246	2	0	0	Diploid	Euploid	Homozygous	Wine	1. Wine/European	Domesticated (wine)
BLB	0.8427	0.02743	6.558	18.93	0.7865	0.02022	6.248	15.17	0.93331	0.737149	0.952729	0.801373	2	0	0	Diploid	Euploid	Homozygous	Wine	1. Wine/European	Domesticated (wine)
BLC	0.6843	0.02918	5.284	18.64	0.6965	0.01794	2.296	15.65	1.01783	0.614805	0.434519	0.839592	2	0	0.0418877	Diploid	Euploid	Heterozygous	Wine	1. Wine/European	Domesticated (wine)
BLD	0.824	0.02724	6.275	18.88	0.7343	0.01862	6.318	13.94	0.891141	0.683554	1.00685	0.738347	2	0	0	Diploid	Euploid	Homozygous	Wine	1. Wine/European	Domesticated (wine)
BLE	0.6712	0.0251	5.68	16.9	0.8398	0.02069	4.466	16.78	1.25119	0.824303	0.786268	0.992899	2	0	0	Diploid	Euploid	Homozygous	Wine	1. Wine/European	Domesticated (wine)
BLF	0.8878	0.03109	6.269	21.07	0.7768	0.01644	5.505	13.27	0.874972	0.528787	0.87813	0.629805	2	0	0.104357	Diploid	Euploid	Heterozygous	Wine	1. Wine/European	Domesticated (wine)
BLG	0.9293	0.03748	5.315	24.62	0.9477	0.02861	4.785	21.57	1.0198	0.76334	0.900282	0.876117	2	0	0.151621	Diploid	Euploid	Heterozygous	Wine	1. Wine/European	Domesticated (wine)
BLH	0.7489	0.02728	4.808	19.18	0.7395	0.01633	4.197	13.8	0.987448	0.598607	0.87292	0.719499	2	0	0	Diploid	Euploid	Homozygous	Wine	1. Wine/European	Domesticated (wine)
BLI	0.9028	0.03382	6.815	21.75	0.7616	0.02131	5.9	15.73	0.843598	0.630101	0.865737	0.723218	2	0	0.157459	Diploid	Euploid	Heterozygous	Wine	1. Wine/European	Domesticated (wine)
BLK	0.8403	0.02825	8.671	17.61	0.6967	0.01168	2.58	11.05	0.829109	0.413451	0.297544	0.627484	2	0	0	Diploid	Euploid	Homozygous	Wine	1. Wine/European	Domesticated (wine)
BLL	0.8267	0.03012	7	19.46	0.8719	0.01985	3.593	17.05	1.05468	0.659031	0.513286	0.876156	2	0	0.13243	Diploid	Euploid	Heterozygous	Wine	1. Wine/European	Domesticated (wine)
BLM	0.8475	0.03384	9.051	19.33	0.5224	0.01436	6.519	10.43	0.616401	0.42435	0.720252	0.539576	2	0	0	Diploid	Euploid	Homozygous	Wine	1. Wine/European	Domesticated (wine)
BLN	0.6835	0.0214	7.505	14.39	0.5275	0.01182	4.268	9.87	0.771763	0.552336	0.568688	0.685893	2	0	0.102264	Diploid	Euploid	Heterozygous	Wine	1. Wine/European	Domesticated (wine)
BLP	0.8179	0.02527	7.448	17.1	0.5081	0.01629	4.346	12.11	0.621225	0.644638	0.583512	0.708187	2	0	0.0840199	Diploid	Euploid	Heterozygous	Wine	1. Wine/European	Domesticated (wine)
BLQ	0.8788	0.02816	9.272	17.39	0.5565	0.01668	4.517	12.71	0.63325	0.59233	0.487166	0.73088	2	1	0	Diploid	Aneuploid	Homozygous	Wine	1. Wine/European	Domesticated (wine)
BLR	0.741	0.02456	8.568	15.47	0.6455	0.01549	5.335	12.24	0.87112	0.6307	0.622666	0.791209	2	0	0.103489	Diploid	Euploid	Heterozygous	Wine	1. Wine/European	Domesticated (wine)
BLS	0.8761	0.02736	6.631	19.31	0.7577	0.01968	6.917	14.27	0.864856	0.719298	1.04313	0.738995	2	0	0.0881526	Diploid	Euploid	Heterozygous	Wine	1. Wine/European	Domesticated (wine)
BLT	0.7709	0.02651	8.61	16.48	0.6097	0.01527	4.845	12.2	0.790894	0.576009	0.562718	0.740291	2	0	0.0894804	Diploid	Euploid	Heterozygous	Wine	1. Wine/European	Domesticated (wine)
BLV	0.5959	0.02197	11	11.92	0.7273	0.0246	5.598	17.25	1.22051	1.11971	0.508909	1.44715	2	0	0	Diploid	Euploid	Homozygous	Wine	1. Wine/European	Domesticated (wine)
BMA	0.7715	0.03469	6.996	20.21	0.6831	0.01724	5.044	13.6	0.885418	0.496973	0.720983	0.672934	2	0	0	Diploid	Euploid	Homozygous	Tree	19. Malaysian	Wild
BMB	0.8172	0.03743	6.539	21.94	0.8032	0.02246	5.028	17.19	0.982868	0.600053	0.768925	0.7835	2	0	0	Diploid	Euploid	Homozygous	Tree	19. Malaysian	Wild
BMC	0.7109	0.02952	9.9	15.99	0.6901	0.01747	5.028	13.79	0.970741	0.591802	0.507879	0.862414	2	0	0	Diploid	Euploid	Homozygous	Tree	19. Malaysian	Wild
BMD	0.7894	0.03438	8.326	19.47	0.6593	0.02577	7.584	15.83	0.835191	0.749564	0.910882	0.813046	2	0	0.589084	Diploid	Euploid	Heterozygous	Human	M3. Mosaic region 3	Unknown
BME	0.7332	0.03299	9.298	17.61	0.4256	0.01091	2.745	9.321	0.580469	0.330706	0.295225	0.529302	3	1	0.660021	Polyploid	Aneuploid	Heterozygous	Human	5. French dairy	Domesticated (non-wine)
BMF	0.8013	0.03472	10.5	18.24	0.8124	0.02986	6.753	19.4	1.01385	0.860023	0.643143	1.0636	2	1	0.577501	Diploid	Aneuploid	Heterozygous	Human	M3. Mosaic region 3	Unknown
BMG	0.6405	0.02834	9.861	14.91	0.4626	0.01555	4.254	11.43	0.722248	0.548694	0.431396	0.7666	3	1	0.622671	Polyploid	Aneuploid	Heterozygous	Human, clinical	8. Mixed origin	Unknown
BMH	0.6433	0.02638	6.751	16.36	0.861	0.01963	3.391	17.03	1.33841	0.744124	0.502296	1.04095	2	0	0	Diploid	Euploid	Homozygous	Human, clinical	1. Wine/European (subclade 2)	Domesticated (wine)
BMI	0.7417	0.02654	8.168	16.5	0.6254	0.01497	7.947	10.56	0.843198	0.564054	0.972943	0.64	2	0	0	Diploid	Euploid	Homozygous	Human, clinical	1. Wine/European (subclade 2)	Domesticated (wine)
BMK	0.7275	0.02583	8.132	16.15	0.7742	0.017	7.437	12.51	1.06419	0.658149	0.914535	0.774613	2	0	0	Diploid	Euploid	Homozygous	Human, clinical	1. Wine/European (subclade 2)	Domesticated (wine)
BML	0.5728	0.02591	9.43	13.8	0.4977	0.01249	7.097	9.133	0.86889	0.482053	0.752598	0.661812	4	4	0.768614	Polyploid	Aneuploid	Heterozygous	Human, clinical	8. Mixed origin	Unknown
BMM	0.1351	0.003557	6.038	2.744	0.326	0.008048	4.404	6.602	2.41303	2.26258	0.729381	2.40598	4	6	0.803985	Polyploid	Aneuploid	Heterozygous	Human, clinical	8. Mixed origin	Unknown
BMN	0.4603	0.02089	7.796	11.79	0.7514	0.01806	7.05	13.28	1.63241	0.864528	0.90431	1.12638	2	0	0.0527375	Diploid	Euploid	Heterozygous	Human, clinical	1. Wine/European (subclade 3)	Domesticated (wine)
BMQ	1.012	0.04961	10.73	23.91	0.7919	0.02513	10.11	14.89	0.78251	0.506551	0.942218	0.622752	2	7	0.655839	Diploid	Aneuploid	Heterozygous	Human, clinical	M3. Mosaic region 3	Unknown
BMR	0.8386	0.03221	14.87	14.26	0.463	0.01584	8.797	9.594	0.552111	0.491773	0.591594	0.672791	2	0	0.0660783	Diploid	Euploid	Heterozygous	Nature	10. French Guiana human	Unknown
BMV	0.9216	0.03925	12.37	18.86	0.6579	0.01733	8.246	11.86	0.713867	0.441529	0.666613	0.628844	2	0	0.0907152	Diploid	Euploid	Heterozygous	Nature	10. French Guiana human	Unknown
BNA	0.9875	0.05151	10.39	24.3	0.3255	0.01076	5.108	7.728	0.32962	0.208891	0.491627	0.318025	2	0	0.102931	Diploid	Euploid	Heterozygous	Nature	10. French Guiana human	Unknown
BNB	0.8943	0.03869	11.23	19.44	0.5002	0.01739	7.244	11.17	0.55932	0.44947	0.645058	0.574588	2	0	0.114259	Diploid	Euploid	Heterozygous	Fruit	10. French Guiana human	Unknown
BNC	0.8327	0.04071	10.9	19.52	0.5561	0.02099	5.768	13.74	0.667828	0.515598	0.529174	0.703893	2	0	0.0750769	Diploid	Euploid	Heterozygous	Fruit	10. French Guiana human	Unknown
BND	0.946	0.03745	12.58	18.45	0.6937	0.01824	8.252	12.4	0.733298	0.487049	0.655962	0.672087	2	0	0.0599596	Diploid	Euploid	Heterozygous	Fruit	10. French Guiana human	Unknown
BNE	0.7892	0.02749	6.875	18.25	0.5849	0.0166	4.967	12.71	0.74113	0.603856	0.722473	0.696438	2	0	0	Diploid	Euploid	Homozygous	Wine	1. Wine/European	Domesticated (wine)
BNF	0.7978	0.02985	6.573	19.42	0.769	0.02381	4.756	17.76	0.963901	0.797655	0.723566	0.914521	2	0	0	Diploid	Euploid	Homozygous	Wine	1. Wine/European	Domesticated (wine)
BNG	0.4807	0.01643	8.331	10.37	0.6809	0.01582	5.495	12.55	1.41648	0.962873	0.659585	1.21022	3	0	0.299478	Polyploid	Euploid	Heterozygous	Wine	1. Wine/European	Domesticated (wine)
BNH	0.8342	0.02902	6.871	19.25	0.6436	0.01621	5.076	12.84	0.771518	0.55858	0.738757	0.667013	2	0	0	Diploid	Euploid	Homozygous	Wine	1. Wine/European	Domesticated (wine)
BNI	0.841	0.03148	5.956	20.9	0.8178	0.02475	5.191	18.36	0.972414	0.786213	0.871558	0.878469	2	0	0	Diploid	Euploid	Homozygous	Wine	1. Wine/European	Domesticated (wine)
BNK	0.8154	0.02902	8.238	18	0.7253	0.0149	2.941	13.44	0.889502	0.513439	0.357004	0.746667	2	0	0	Diploid	Euploid	Homozygous	Wine	1. Wine/European	Domesticated (wine)
BNL	0.7877	0.02659	8.266	16.83	0.799	0.01933	5.216	15.36	1.01435	0.726965	0.631019	0.912656	2	0	0.0872006	Diploid	Euploid	Heterozygous	Soil	1. Wine/European	Domesticated (wine)
BNM	0.7392	0.02707	6.368	17.89	0.807	0.01915	3.608	16.29	1.09172	0.707425	0.566583	0.910565	2	0	0	Diploid	Euploid	Homozygous	Wine	1. Wine/European	Domesticated (wine)
BNN	0.8804	0.03124	6.849	20.57	0.6764	0.01763	5.995	13.26	0.768287	0.564341	0.87531	0.644628	2	0	0	Diploid	Euploid	Homozygous	Wine	1. Wine/European	Domesticated (wine)
BNP	0.8907	0.03773	9.026	20.96	0.8571	0.02337	5.943	17.4	0.962277	0.619401	0.658431	0.830153	2	0	0.146856	Diploid	Euploid	Heterozygous	Wine	1. Wine/European	Domesticated (wine)
BNQ	0.505	0.01392	18.84	5.308	0.1295	0.00249	14.48	1.306	0.256436	0.178879	0.768577	0.246044	2	0	0	Diploid	Euploid	Homozygous	Wine	1. Wine/European	Domesticated (wine)
BNR	0.9006	0.03148	8.388	19.62	0.7594	0.01524	4.649	12.89	0.843216	0.484117	0.554244	0.656983	2	0	0	Diploid	Euploid	Homozygous	Wine	1. Wine/European	Domesticated (wine)
BNT	0.8277	0.02709	8.96	16.84	0.7258	0.01636	7.121	12.14	0.876888	0.603913	0.794754	0.720903	2	0	0	Diploid	Euploid	Homozygous	Soil	1. Wine/European	Domesticated (wine)
BNV	0.7191	0.02793	8.912	16.28	0.7261	0.01607	4.84	13.21	1.00973	0.575367	0.543088	0.811425	2	0	0	Diploid	Euploid	Homozygous	Soil	1. Wine/European	Domesticated (wine)
BPA	0.8397	0.03069	5.939	20.66	0.6843	0.01511	3.385	13.18	0.814934	0.492343	0.569961	0.637948	2	1	0.683147	Diploid	Aneuploid	Heterozygous	Soil	M3. Mosaic region 3	Unknown
BPB	0.8376	0.02991	11.81	16.17	0.5666	0.01797	5.254	13.07	0.676457	0.600802	0.444877	0.808287	2	0	0	Diploid	Euploid	Homozygous	Wine	1. Wine/European	Domesticated (wine)
BPC	0.9712	0.03749	9.052	21.74	0.5836	0.01982	6.526	13.41	0.600906	0.528674	0.720946	0.616835	2	0	0	Diploid	Euploid	Homozygous	Wine	1. Wine/European	Domesticated (wine)
BPF	0.7114	0.02335	7.394	15.55	0.5587	0.01173	5.763	9.35	0.785353	0.502355	0.779416	0.601286	2	0	0.0999287	Diploid	Euploid	Heterozygous	Fruit	1. Wine/European	Domesticated (wine)
BPG	0.8295	0.03177	9.114	18.46	0.7944	0.02031	6.553	14.99	0.957685	0.639282	0.719004	0.812026	2	1	0	Diploid	Aneuploid	Homozygous	Unknown	1. Wine/European	Domesticated (wine)
BPH	0.8427	0.03154	9.233	18.43	0.7889	0.01939	6.102	14.76	0.936158	0.614775	0.66089	0.800868	2	1	0	Diploid	Aneuploid	Homozygous	Unknown	1. Wine/European	Domesticated (wine)
BPI	0.6639	0.02754	10.86	14.48	0.7265	0.02089	6.427	14.98	1.09429	0.758533	0.591805	1.03453	2	2	0.493273	Diploid	Aneuploid	Heterozygous	Unknown	99. Other	Unknown
BPK	0.8859	0.03059	9.305	18.48	0.7534	0.01617	4.861	13.39	0.850435	0.528604	0.522407	0.724567	2	0	0.0947486	Diploid	Euploid	Heterozygous	Water	1. Wine/European	Domesticated (wine)
BPL	0.5594	0.01965	12.33	10.19	0.5269	0.01595	10.03	9.761	0.941902	0.811705	0.813463	0.9579	2	0	0.081654	Diploid	Euploid	Heterozygous	Wine	1. Wine/European (subclade 4)	Domesticated (wine)
BPM	0.8887	0.03111	8.398	19.32	0.9403	0.01726	6.296	13.78	1.05806	0.554806	0.749702	0.713251	2	0	0.0739689	Diploid	Euploid	Heterozygous	Wine	1. Wine/European	Domesticated (wine)
BPN	0.8169	0.02764	9.548	16.61	0.6901	0.01774	7.444	12.72	0.844779	0.641823	0.77964	0.765804	2	0	0.457544	Diploid	Euploid	Heterozygous	Wine	99. Other	Unknown
BPP	0.8654	0.02858	7.159	19.34	0.9155	0.02622	6.108	19.16	1.05789	0.917425	0.853192	0.990693	2	1	0	Diploid	Aneuploid	Homozygous	Wine	1. Wine/European	Domesticated (wine)
BPQ	0.9217	0.03739	8.555	21.63	0.894	0.02052	3.996	17.27	0.969947	0.54881	0.467095	0.798428	2	0	0	Diploid	Euploid	Homozygous	Wine	1. Wine/European (subclade 1)	Domesticated (wine)
BPR	0.5854	0.0226	14.96	9.921	0.6435	0.01717	7.008	12.31	1.09925	0.759735	0.468449	1.2408	3	0	0.128323	Polyploid	Euploid	Heterozygous	Nature	1. Wine/European (subclade 4)	Domesticated (wine)
BPT	0.642	0.0217	7.148	14.61	0.6507	0.01424	5.254	11.54	1.01355	0.656221	0.735031	0.78987	2	0	0.0985439	Diploid	Euploid	Heterozygous	Wine	1. Wine/European	Domesticated (wine)
BPV	0.6403	0.02441	8.356	14.7	0.5948	0.01508	5.673	11.54	0.92894	0.61778	0.678913	0.785034	2	0	0	Diploid	Euploid	Homozygous	Wine	1. Wine/European	Domesticated (wine)
BQA	0.7182	0.02547	8.808	15.51	0.6641	0.01466	7.047	10.97	0.924673	0.575579	0.800068	0.707286	2	0	0	Diploid	Euploid	Homozygous	Wine	1. Wine/European (subclade 1)	Domesticated (wine)
BQB	0.5207	0.02118	6.654	13.27	0.7084	0.01438	3.767	12.6	1.36048	0.678942	0.566126	0.94951	2	0	0.177243	Diploid	Euploid	Heterozygous	Wine	1. Wine/European	Domesticated (wine)
BQC	0.8279	0.04262	6.807	23.14	0.8047	0.01897	4.052	15.82	0.971977	0.445096	0.59527	0.683665	2	0	0	Diploid	Euploid	Homozygous	Distillery	1. Wine/European	Domesticated (wine)
BQE	0.9353	0.03138	8.921	19.41	0.9103	0.01998	6.97	15.09	0.973271	0.636711	0.781303	0.777434	2	0	0.152765	Diploid	Euploid	Heterozygous	Wine	1. Wine/European	Domesticated (wine)
BQG	0.8066	0.02785	8.529	17.29	0.7077	0.02152	5.729	15.54	0.877387	0.772711	0.671708	0.898785	2	0	0	Diploid	Euploid	Homozygous	Wine	1. Wine/European	Domesticated (wine)
BQH	0.8528	0.02838	9.861	16.84	0.8935	0.02019	4.627	16.71	1.04773	0.711416	0.469222	0.99228	2	0	0.138565	Diploid	Euploid	Heterozygous	Wine	1. Wine/European	Domesticated (wine)
BQI	0.6979	0.0273	6.852	17.51	0.7549	0.02018	4.115	16.25	1.08167	0.739194	0.600555	0.928041	2	0	0	Diploid	Euploid	Homozygous	Wine	1. Wine/European	Domesticated (wine)
BQM	0.669	0.02429	6.725	15.94	0.6248	0.01517	4.808	12.2	0.933931	0.624537	0.714944	0.76537	2	0	0.1328	Diploid	Euploid	Heterozygous	Wine	1. Wine/European	Domesticated (wine)
BQN	0.8314	0.02782	8.091	17.85	0.736	0.01964	4.616	15.57	0.885254	0.705967	0.57051	0.872269	2	0	0	Diploid	Euploid	Homozygous	Wine	1. Wine/European (subclade 1)	Domesticated (wine)
BQP	0.6599	0.02722	7.247	16.55	0.6825	0.01743	4.022	14.29	1.03425	0.640338	0.554988	0.863444	2	0	0	Diploid	Euploid	Homozygous	Wine	1. Wine/European	Domesticated (wine)
BQQ	0.9068	0.04003	9.001	21.79	0.8117	0.02325	7.882	15.7	0.895126	0.580814	0.87568	0.720514	2	0	0	Diploid	Euploid	Homozygous	Wine	1. Wine/European	Domesticated (wine)
BQR	0.8823	0.03042	6.042	20.93	0.7506	0.01565	4.142	13.39	0.850731	0.514464	0.685535	0.639752	2	0	0.0480556	Diploid	Euploid	Heterozygous	Water	1. Wine/European	Domesticated (wine)
BQS	0.8934	0.03086	8.556	19.12	0.8064	0.0152	5.394	12.58	0.902619	0.492547	0.630435	0.65795	2	0	0.0523624	Diploid	Euploid	Heterozygous	Wine	1. Wine/European	Domesticated (wine)
BQT	0.7967	0.03063	5.03	20.79	0.6952	0.01408	3.678	12.41	0.872599	0.45968	0.731213	0.596922	2	0	0	Diploid	Euploid	Homozygous	Wine	1. Wine/European	Domesticated (wine)
BRA	0.8038	0.02995	8.388	18.12	0.9387	0.01921	5.354	15.73	1.16783	0.641402	0.638293	0.868102	2	0	0	Diploid	Euploid	Homozygous	Nature	1. Wine/European	Domesticated (wine)
BRB	0.8016	0.02948	7.537	18.57	0.7523	0.01787	3.897	15.01	0.938498	0.606174	0.517049	0.808293	2	0	0.143933	Diploid	Euploid	Heterozygous	Wine	1. Wine/European	Domesticated (wine)
BRC	0.6765	0.02478	7.151	15.92	0.7134	0.01651	4.431	13.69	1.05455	0.666263	0.619634	0.859925	2	0	0	Diploid	Euploid	Homozygous	Wine	1. Wine/European (subclade 1)	Domesticated (wine)
BRD	0.9182	0.03252	6.92	21.35	0.8607	0.02007	6.403	15.23	0.937377	0.617159	0.925289	0.713349	2	0	0.169645	Diploid	Euploid	Heterozygous	Unknown	1. Wine/European	Domesticated (wine)
BRE	0.9163	0.02887	9.71	17.56	0.7871	0.01655	6.049	13.1	0.858998	0.573259	0.622966	0.746014	2	0	0	Diploid	Euploid	Homozygous	Wine	1. Wine/European	Domesticated (wine)
BRF	0.8048	0.03378	9.001	18.99	0.8269	0.01861	4.325	15.54	1.02746	0.550918	0.480502	0.818325	2	0	0.192342	Diploid	Euploid	Heterozygous	Wine	1. Wine/European	Domesticated (wine)
BRG	0.8739	0.03403	7.816	20.7	0.7079	0.01987	4.636	15.38	0.810047	0.583897	0.593142	0.742995	3	0	0.0870206	Polyploid	Euploid	Heterozygous	Soil	26. Asian fermentation	Unknown
BRH	0.6934	0.02733	9.748	15.26	0.5851	0.01595	5.96	11.86	0.843813	0.583608	0.611407	0.777195	2	0	0	Diploid	Euploid	Homozygous	Wine	1. Wine/European	Domesticated (wine)
BRK	0.4697	0.0213	10.28	10.9	0.5441	0.01677	8.679	10.72	1.1584	0.787324	0.844261	0.983486	2	0	0	Diploid	Euploid	Homozygous	Industrial	2. Alpechin	Unknown
BRL	NA	NA	NA	NA	NA	NA	NA	NA	NA	NA	NA	NA	1	1	0.0443487	Haploid	Aneuploid	Heterozygous	Unknown	M3. Mosaic region 3	Unknown
BRM	0.7664	0.02198	9.105	14.2	0.3565	0.00934	8.54	6.334	0.465162	0.424932	0.937946	0.446056	1	0	0	Haploid	Euploid	Homozygous	Distillery	7. Mosaic beer	Domesticated (non-wine)
BRP	0.7913	0.02813	8.002	17.66	0.7614	0.01985	6.193	14.82	0.962214	0.705652	0.773932	0.839185	4	2	0.575972	Polyploid	Aneuploid	Heterozygous	Beer	11. Ale beer	Domesticated (non-wine)
BRQ	0.5117	0.01487	15.55	6.941	0.3048	0.0079	13.02	4.314	0.595662	0.531271	0.837299	0.621524	4	6	0.545393	Polyploid	Aneuploid	Heterozygous	Beer	11. Ale beer	Domesticated (non-wine)
BRV	0.6026	0.02354	7.034	14.81	0.5879	0.01372	4.314	11.37	0.975606	0.582838	0.613307	0.767725	2	0	0.397469	Diploid	Euploid	Heterozygous	Human, clinical	M3. Mosaic region 3	Unknown
BSA	0.6865	0.02494	7.308	15.96	0.7715	0.02005	5.801	15.19	1.12382	0.803929	0.793788	0.951754	2	0	0	Diploid	Euploid	Homozygous	Wine	1. Wine/European	Domesticated (wine)
BSB	0.8792	0.02978	8.149	18.92	0.8304	0.02072	7.711	14.7	0.944495	0.695769	0.946251	0.776956	2	0	0	Diploid	Euploid	Homozygous	Wine	1. Wine/European	Domesticated (wine)
BSC	0.7302	0.02495	6.624	16.82	0.6312	0.01364	4.652	11.37	0.864421	0.546693	0.702295	0.675981	2	0	0	Diploid	Euploid	Homozygous	Wine	1. Wine/European	Domesticated (wine)
BSD	0.7138	0.02242	9.742	13.68	0.8179	0.01777	7.491	13.13	1.14584	0.792596	0.768939	0.959795	2	0	0	Diploid	Euploid	Homozygous	Wine	1. Wine/European	Domesticated (wine)
BSE	0.5961	0.01921	8.441	12.28	0.4507	0.0117	5.511	9.003	0.756081	0.609058	0.652885	0.733143	2	0	0	Diploid	Euploid	Homozygous	Wine	1. Wine/European	Domesticated (wine)
BSG	0.9034	0.03086	9.397	18.56	0.4913	0.01532	9.641	9.359	0.543834	0.496436	1.02597	0.504256	2	0	0	Diploid	Euploid	Homozygous	Wine	1. Wine/European	Domesticated (wine)
BSI	0.5086	0.02296	11.16	11.34	0.4745	0.01139	9.796	7.333	0.932953	0.49608	0.877778	0.646649	4	3	0.526731	Polyploid	Aneuploid	Heterozygous	Beer	11. Ale beer	Domesticated (non-wine)
BSK	0.6923	0.02334	7.584	15.22	0.6984	0.01811	4.37	14.51	1.00881	0.775921	0.576213	0.953351	2	0	0.454156	Diploid	Euploid	Heterozygous	Unknown	M3. Mosaic region 3	Unknown
BSL	0.7265	0.02853	7.568	17.48	0.6396	0.01403	5.377	11.29	0.880385	0.491763	0.710492	0.645881	2	0	0.223517	Diploid	Euploid	Heterozygous	Wine	1. Wine/European	Domesticated (wine)
BSM	0.9812	0.04688	7.461	26.05	0.7356	0.01701	6.298	13.02	0.749694	0.362841	0.844123	0.499808	2	0	0.196061	Diploid	Euploid	Heterozygous	Wine	1. Wine/European	Domesticated (wine)
BSN	0.7489	0.03088	8.586	17.76	0.7232	0.0176	6.778	13	0.965683	0.569948	0.789425	0.731982	2	0	0.194428	Diploid	Euploid	Heterozygous	Wine	1. Wine/European	Domesticated (wine)
BSP	0.9033	0.02602	7.302	18.52	0.7413	0.01967	7.841	13.67	0.820658	0.755957	1.07382	0.738121	2	0	0	Diploid	Euploid	Homozygous	Wine	1. Wine/European	Domesticated (wine)
BSR	0.8513	0.02969	9.601	17.52	0.7206	0.01569	6.979	11.81	0.84647	0.528461	0.726903	0.674087	2	0	0.34622	Diploid	Euploid	Heterozygous	Wine	1. Wine/European	Domesticated (wine)
BSS	0.6817	0.02556	6.629	16.58	0.6615	0.01421	5.72	11.32	0.970368	0.555947	0.862875	0.68275	2	0	0.352633	Diploid	Euploid	Heterozygous	Wine	1. Wine/European	Domesticated (wine)
BST	0.7962	0.02321	6.038	16.99	0.6368	0.01568	6.38	11.79	0.799799	0.675571	1.05664	0.693938	2	0	0	Diploid	Euploid	Homozygous	Wine	1. Wine/European	Domesticated (wine)
BTA	0.8224	0.03356	6.729	20.83	0.8124	0.02681	5.573	18.92	0.98784	0.798868	0.828206	0.908305	3	0	0.678197	Polyploid	Euploid	Heterozygous	Human, clinical	M3. Mosaic region 3	Unknown
BTB	0.5258	0.01966	12.65	9.858	0.4127	0.007052	12.13	4.29	0.784899	0.358698	0.958893	0.43518	3	1	0.4672	Polyploid	Aneuploid	Heterozygous	Bakery	M3. Mosaic region 3	Unknown
BTC	0.5248	0.02292	9.823	12.24	0.264	0.008684	8.563	5.434	0.503049	0.378883	0.87173	0.443954	2	0	0.444812	Diploid	Euploid	Heterozygous	Bakery	8. Mixed origin	Unknown
BTD	0.5719	0.02024	7.076	13.24	0.4585	0.008282	8.153	6.207	0.801714	0.40919	1.1522	0.468807	4	1	0.790057	Polyploid	Aneuploid	Heterozygous	Bakery	8. Mixed origin	Unknown
BTE	0.5666	0.02473	8.593	13.78	0.6912	0.01666	3.125	14.39	1.21991	0.673676	0.363668	1.04427	4	0	0.803821	Polyploid	Euploid	Heterozygous	Bakery	8. Mixed origin	Unknown
BTF	0.5192	0.01769	7.099	11.7	0.4648	0.01199	4.082	9.775	0.895223	0.677784	0.575011	0.83547	2	2	0.473075	Diploid	Aneuploid	Heterozygous	Bakery	8. Mixed origin	Unknown
BTG	0.5806	0.0239	7.99	14.06	0.24	0.01444	5.993	7.176	0.413365	0.604184	0.750063	0.510384	2	0	0	Diploid	Euploid	Homozygous	Tree	4. Mediterranean oak	Wild
BTH	1.04	0.03539	8.172	22.46	0.8169	0.02322	7.781	15.99	0.785481	0.656118	0.952154	0.711932	2	0	0	Diploid	Euploid	Homozygous	Tree	1. Wine/European	Domesticated (wine)
BTI	0.6034	0.02515	9.388	13.93	0.6182	0.01407	5.424	11.21	1.02453	0.559443	0.577759	0.804738	2	0	0	Diploid	Euploid	Homozygous	Tree	M3. Mosaic region 3	Unknown
BTL	0.9395	0.03169	6.779	21.34	0.8912	0.02049	7.418	14.96	0.94859	0.646576	1.09426	0.701031	2	0	0	Diploid	Euploid	Homozygous	Wine	1. Wine/European	Domesticated (wine)
BTN	1.034	0.03171	6.417	22.47	0.8312	0.02579	7.518	17.39	0.803868	0.813308	1.17158	0.773921	2	0	0	Diploid	Euploid	Homozygous	Wine	1. Wine/European	Domesticated (wine)
BTP	0.6774	0.0278	8.542	16.06	0.6154	0.01178	8.824	8.365	0.908474	0.423741	1.03301	0.520859	2	0	0.314934	Diploid	Euploid	Heterozygous	Wine	1. Wine/European	Domesticated (wine)
BTR	0.6533	0.0245	7.888	15.23	0.6594	0.01339	6.249	10.58	1.00934	0.546531	0.792216	0.694682	2	0	0.33609	Diploid	Euploid	Heterozygous	Wine	1. Wine/European	Domesticated (wine)
BTS	1.046	0.04785	9.314	25.34	0.5462	0.009463	6.564	7.621	0.52218	0.197764	0.704746	0.30075	2	1	0.0840041	Diploid	Aneuploid	Heterozygous	Sake	25. Sake	Domesticated (non-wine)
BTT	0.8631	0.04204	8.711	22.05	0.5821	0.01916	7.558	12.46	0.674429	0.455756	0.867639	0.565079	2	0	0.392421	Diploid	Euploid	Heterozygous	Distillery	3. Brazilian bioethanol	Domesticated (non-wine)
BTV	0.9447	0.04089	8.349	23.14	0.8178	0.02508	7.267	17.06	0.865672	0.613353	0.870404	0.737252	2	0	0.375602	Diploid	Euploid	Heterozygous	Distillery	3. Brazilian bioethanol	Domesticated (non-wine)
BVA	0.6864	0.01482	10.96	9.332	0.2741	0.006578	9.2	4.446	0.39933	0.44386	0.839416	0.476425	2	0	0.3948	Diploid	Euploid	Heterozygous	Bioethanol	3. Brazilian bioethanol	Domesticated (non-wine)
BVB	0.9714	0.04599	5.976	27.03	0.5719	0.01919	5.363	13.55	0.588738	0.417265	0.897423	0.501295	2	0	0.462911	Diploid	Euploid	Heterozygous	Bioethanol	3. Brazilian bioethanol	Domesticated (non-wine)
BVC	0.9155	0.03297	9.659	19.22	0.7411	0.02744	8.399	16.51	0.809503	0.832272	0.869552	0.859001	2	0	0.398575	Diploid	Euploid	Heterozygous	Bioethanol	3. Brazilian bioethanol	Domesticated (non-wine)
BVD	0.8241	0.03986	7.825	21.71	0.6412	0.02004	7.66	13.19	0.778061	0.50276	0.978914	0.607554	2	0	0	Diploid	Euploid	Homozygous	Bioethanol	3. Brazilian bioethanol	Domesticated (non-wine)
BVE	0.5317	0.02311	9.969	12.32	0.5366	0.01628	3.804	12.63	1.00922	0.704457	0.381583	1.02516	1	0	0	Haploid	Euploid	Homozygous	Bioethanol	3. Brazilian bioethanol	Domesticated (non-wine)
BVF	0.7503	0.03408	7.58	19.39	0.7067	0.03034	6.503	18.13	0.94189	0.890258	0.857916	0.935018	2	0	0.411713	Diploid	Euploid	Heterozygous	Bioethanol	3. Brazilian bioethanol	Domesticated (non-wine)
BVG	0.8209	0.03483	7.86	20.33	0.5567	0.01904	7.212	12.35	0.678158	0.546655	0.917557	0.607477	2	0	0.496653	Diploid	Euploid	Heterozygous	Bioethanol	3. Brazilian bioethanol	Domesticated (non-wine)
BVH	0.6287	0.02373	14.24	11.08	0.2044	0.005055	8.149	3.55	0.325115	0.213021	0.572261	0.320397	2	0	0.463425	Diploid	Euploid	Heterozygous	Bioethanol	3. Brazilian bioethanol	Domesticated (non-wine)
BVK	0.7203	0.03246	5.989	19.61	0.8115	0.01828	4.378	15.26	1.12661	0.563155	0.731007	0.778174	2	0	0	Diploid	Euploid	Homozygous	Wine	1. Wine/European	Domesticated (wine)
BVM	0.835	0.03002	7.693	18.98	0.7287	0.01865	7.295	13.33	0.872695	0.621252	0.948265	0.702318	2	0	0	Diploid	Euploid	Homozygous	Wine	1. Wine/European	Domesticated (wine)
BVT	0.7591	0.02748	9.046	16.39	0.6345	0.01607	6.435	11.94	0.835858	0.584789	0.711364	0.728493	2	0	0.0764672	Diploid	Euploid	Heterozygous	Wine	1. Wine/European (subclade 4)	Domesticated (wine)
BVV	0.6419	0.02249	8.155	14.12	0.7077	0.01055	14.53	5.743	1.10251	0.469097	1.78173	0.406728	2	0	0.0785795	Diploid	Euploid	Heterozygous	Wine	1. Wine/European (subclade 4)	Domesticated (wine)
CAA	0.6888	0.02338	9.216	14.19	0.7132	0.0158	10.01	10.26	1.03542	0.675791	1.08615	0.723044	2	0	0.0643965	Diploid	Euploid	Heterozygous	Wine	1. Wine/European (subclade 4)	Domesticated (wine)
CAB	0.5975	0.01971	10.21	11.56	0.5645	0.01346	10.28	8.566	0.94477	0.682902	1.00686	0.741003	2	0	0.0935221	Diploid	Euploid	Heterozygous	Wine	1. Wine/European (subclade 4)	Domesticated (wine)
CAC	0.5902	0.02107	8.278	13.06	0.7107	0.01197	12.79	7.038	1.20417	0.568106	1.54506	0.538897	2	0	0.0782716	Diploid	Euploid	Heterozygous	Wine	1. Wine/European (subclade 4)	Domesticated (wine)
CAD	0.5904	0.01943	8.129	12.51	0.8602	0.01138	6.625	9.402	1.45698	0.585692	0.814983	0.751559	2	0	0.0796604	Diploid	Euploid	Heterozygous	Wine	1. Wine/European (subclade 4)	Domesticated (wine)
CAE	0.8664	0.02804	8.303	18.02	0.7675	0.01615	7.129	12.15	0.885849	0.575963	0.858605	0.674251	2	0	0	Diploid	Euploid	Homozygous	Wine	1. Wine/European	Domesticated (wine)
CAF	0.7622	0.02346	8.754	15.04	0.7674	0.0144	6.682	11.3	1.00682	0.613811	0.763308	0.75133	2	0	0	Diploid	Euploid	Homozygous	Wine	1. Wine/European	Domesticated (wine)
CAH	0.8194	0.02892	6.831	19.09	0.6664	0.01548	4.917	12.49	0.813278	0.53527	0.719807	0.654269	2	1	0.169573	Diploid	Aneuploid	Heterozygous	Wine	1. Wine/European	Domesticated (wine)
CAI	0.6678	0.02294	7.306	15.02	0.4051	0.01783	4.934	11.03	0.606619	0.777245	0.675335	0.734354	2	0	0.251831	Diploid	Euploid	Heterozygous	Wine	1. Wine/European	Domesticated (wine)
CAK	0.5379	0.01962	7.149	12.64	0.1374	0.004401	6.709	3.041	0.255438	0.224312	0.938453	0.240585	2	0	0.242229	Diploid	Euploid	Heterozygous	Wine	1. Wine/European	Domesticated (wine)
CAL	0.6535	0.03154	7.255	17.55	0.7432	0.01812	8.111	12.61	1.13726	0.574509	1.11799	0.718519	2	0	0.249844	Diploid	Euploid	Heterozygous	Wine	1. Wine/European	Domesticated (wine)
CAM	0.7557	0.02626	10.1	15.19	0.7125	0.01403	11.57	8.599	0.942834	0.534273	1.14554	0.566096	2	0	0.0829627	Diploid	Euploid	Heterozygous	Wine	1. Wine/European (subclade 4)	Domesticated (wine)
CAN	0.6753	0.02389	12.23	12.42	0.5694	0.01273	11.47	7.686	0.843181	0.532859	0.937858	0.618841	2	1	0.102167	Diploid	Aneuploid	Heterozygous	Wine	1. Wine/European (subclade 4)	Domesticated (wine)
CAP	0.7237	0.02309	9.2	14.37	0.6929	0.01794	9.752	11.49	0.957441	0.77696	1.06	0.799582	2	0	0.0615178	Diploid	Euploid	Heterozygous	Wine	1. Wine/European (subclade 4)	Domesticated (wine)
CAQ	0.6856	0.02059	10.76	12.13	0.7227	0.01661	9.921	10.85	1.05411	0.806702	0.922026	0.894477	2	0	0.0864941	Diploid	Euploid	Heterozygous	Wine	1. Wine/European (subclade 4)	Domesticated (wine)
CAR	0.5566	0.01944	10.47	11.07	0.6238	0.01416	10.14	9.177	1.12073	0.728395	0.968481	0.828997	2	0	0	Diploid	Euploid	Homozygous	Wine	1. Wine/European (subclade 4)	Domesticated (wine)
CAS	0.5793	0.01945	10.03	11.46	0.6418	0.01385	10.14	9.084	1.10789	0.712082	1.01097	0.79267	2	0	0	Diploid	Euploid	Homozygous	Wine	1. Wine/European (subclade 4)	Domesticated (wine)
CAT	0.6911	0.02279	9.548	13.81	0.6434	0.01561	9.846	10.14	0.93098	0.68495	1.03121	0.734251	2	0	0	Diploid	Euploid	Homozygous	Wine	1. Wine/European (subclade 4)	Domesticated (wine)
CAV	0.7453	0.02383	8.093	15.52	0.6863	0.02036	7.62	13.82	0.920837	0.854385	0.941554	0.890464	2	1	0	Diploid	Aneuploid	Homozygous	Wine	1. Wine/European (subclade 4)	Domesticated (wine)
CBA	0.9506	0.03752	6.23	24.05	0.7554	0.01814	6.244	13.78	0.794656	0.483475	1.00225	0.572973	2	0	0.17324	Diploid	Euploid	Heterozygous	Wine	1. Wine/European	Domesticated (wine)
CBB	0.6798	0.02396	8.918	14.54	0.6653	0.0161	8.001	11.3	0.97867	0.671953	0.897174	0.777166	2	0	0.092354	Diploid	Euploid	Heterozygous	Wine	1. Wine/European (subclade 4)	Domesticated (wine)
CBC	0.7048	0.02041	9.166	13.12	0.5638	0.01397	9.269	9.237	0.799943	0.684468	1.01124	0.70404	2	0	0	Diploid	Euploid	Homozygous	Wine	1. Wine/European (subclade 4)	Domesticated (wine)
CBD	0.5948	0.01955	8.801	12.28	0.7442	0.01875	11.56	11.03	1.25118	0.959079	1.31349	0.898208	2	0	0	Diploid	Euploid	Homozygous	Wine	1. Wine/European (subclade 4)	Domesticated (wine)
CBE	0.7806	0.03316	10.41	17.46	0.5649	0.02221	10.58	11.96	0.723674	0.669783	1.01633	0.684994	2	0	0.0930333	Diploid	Euploid	Heterozygous	Wine	1. Wine/European (subclade 4)	Domesticated (wine)
CBF	0.3904	0.01712	8.714	9.575	0.3906	0.008323	10.85	5.243	1.00051	0.486157	1.24512	0.547572	4	1	0.808101	Polyploid	Aneuploid	Heterozygous	Bakery	8. Mixed origin	Unknown
CBG	0.8217	0.02819	7.596	18.31	0.7304	0.01558	7.205	11.67	0.888889	0.552678	0.948526	0.637357	2	0	0.138852	Diploid	Euploid	Heterozygous	Wine	1. Wine/European	Domesticated (wine)
CBH	0.7874	0.02754	7.998	17.4	0.7268	0.01761	7.545	12.61	0.923038	0.639434	0.943361	0.724713	2	0	0.0745885	Diploid	Euploid	Heterozygous	Wine	1. Wine/European	Domesticated (wine)
CBI	0.8967	0.03139	6.933	20.7	0.7198	0.01892	6.442	13.95	0.802721	0.60274	0.929179	0.673913	2	0	0	Diploid	Euploid	Homozygous	Wine	1. Wine/European (subclade 1)	Domesticated (wine)
CBK	NA	NA	NA	NA	NA	NA	NA	NA	NA	NA	NA	NA	1	0	0.0227366	Haploid	Euploid	Heterozygous	Insect	M3. Mosaic region 3	Unknown
CBL	NA	NA	NA	NA	NA	NA	NA	NA	NA	NA	NA	NA	2	0	0.91096	Diploid	Euploid	Heterozygous	Insect	M3. Mosaic region 3	Unknown
CBM	NA	NA	NA	NA	NA	NA	NA	NA	NA	NA	NA	NA	2	0	0.878742	Diploid	Euploid	Heterozygous	Insect	M3. Mosaic region 3	Unknown
CBN	0.6361	0.02256	9.235	13.41	0.5642	0.01371	9.23	9.118	0.886967	0.607713	0.999459	0.67994	2	0	0	Diploid	Euploid	Homozygous	Beer	7. Mosaic beer	Domesticated (non-wine)
CBR	0.5612	0.01783	7.662	11.87	0.3187	0.009005	6.904	6.366	0.56789	0.505048	0.90107	0.53631	4	0	0.639191	Polyploid	Euploid	Heterozygous	Beer	11. Ale beer	Domesticated (non-wine)
CCC	0.7507	0.03696	6.56	20.77	0.3717	0.01099	0.3699	9.728	0.495138	0.297348	0.0563872	0.468368	2	0	0	Diploid	Euploid	Homozygous	Flower	21. Ecuadorean	Wild
CCD	0.7951	0.04525	6.253	23.46	0.4184	0.01511	1.883	11.64	0.526223	0.333923	0.301135	0.496164	2	0	0	Diploid	Euploid	Homozygous	Flower	21. Ecuadorean	Wild
CCE	0.6367	0.02933	7.108	16.8	0.529	0.02177	6.026	13.6	0.830847	0.742243	0.847777	0.809524	2	0	0	Diploid	Euploid	Homozygous	Flower	21. Ecuadorean	Wild
CCF	0.7022	0.03574	7.22	19.22	0.3387	0.01097	5.889	7.667	0.482341	0.306939	0.815651	0.398907	2	0	0	Diploid	Euploid	Homozygous	Insect	21. Ecuadorean	Wild
CCG	0.7462	0.03535	6.911	20.04	0.6355	0.01659	5.288	12.72	0.851648	0.469307	0.765157	0.634731	2	0	0	Diploid	Euploid	Homozygous	Fruit	21. Ecuadorean	Wild
CCH	0.6791	0.02927	10.17	15.42	0.4528	0.02283	9.479	11.28	0.666765	0.77998	0.932055	0.731518	2	1	0	Diploid	Aneuploid	Homozygous	Insect	21. Ecuadorean	Wild
CCI	1.168	0.06014	14.53	24.04	0.6087	0.02645	11.37	13.11	0.521147	0.439807	0.782519	0.545341	2	0	0	Diploid	Euploid	Homozygous	Insect	21. Ecuadorean	Wild
CCL	0.4634	0.02481	10.77	11.35	0.3399	0.01132	11.96	5.984	0.733492	0.456268	1.11049	0.527225	2	0	0	Diploid	Euploid	Homozygous	Tree	4. Mediterranean oak	Wild
CCM	0.7563	0.03179	7.265	18.99	0.8207	0.01885	6.39	14.37	1.08515	0.592954	0.87956	0.756714	2	0	0	Diploid	Euploid	Homozygous	Tree	1. Wine/European (subclade 1)	Domesticated (wine)
CCN	0.5647	0.02568	7.478	14.66	0.1711	0.009128	3.357	5.285	0.302993	0.355452	0.448917	0.360505	2	0	0	Diploid	Euploid	Homozygous	Fruit	18. Far East Asia	Wild
CCP	0.6755	0.02772	9.602	15.4	0.278	0.01377	7.1	7.486	0.411547	0.496753	0.739429	0.486104	2	0	0	Diploid	Euploid	Homozygous	Tree	99. Other	Unknown
CCQ	0.6135	0.02724	10.44	14.03	0.3463	0.01321	6.165	8.464	0.564466	0.484949	0.590517	0.603279	2	0	0	Diploid	Euploid	Homozygous	Tree	18. Far East Asia	Wild
CCR	0.5294	0.0273	9.08	13.63	0.4047	0.01609	5.083	10.49	0.76445	0.589377	0.559802	0.769626	2	0	0	Diploid	Euploid	Homozygous	Tree	18. Far East Asia	Wild
CCS	0.5986	0.03242	8.601	16.02	0.3527	0.0162	5.612	9.632	0.589208	0.499692	0.652482	0.601248	2	0	0	Diploid	Euploid	Homozygous	Tree	18. Far East Asia	Wild
CCT	0.9414	0.03918	10.38	20.74	0.9583	0.01527	12.47	9.172	1.01795	0.38974	1.20135	0.442237	2	0	0	Diploid	Euploid	Homozygous	Tree	24. Asian islands	Unknown
CCV	1.118	0.06177	10.91	27.62	0.8888	0.03448	8.994	19.71	0.794991	0.5582	0.824381	0.713613	2	0	0	Diploid	Euploid	Homozygous	Tree	24. Asian islands	Unknown
CDA	1.218	0.05271	17.59	19.4	0.9678	0.03487	13.22	17.12	0.794581	0.661544	0.751563	0.882474	1	0	0	Haploid	Euploid	Homozygous	Tree	24. Asian islands	Unknown
CDB	0.513	0.02566	7.44	13.9	0.1843	0.00867	4.364	5.316	0.359259	0.33788	0.586559	0.382446	2	0	0	Diploid	Euploid	Homozygous	Soil	99. Other	Unknown
CDC	0.6834	0.0362	6.833	19.26	0.4268	0.01371	6.171	9.543	0.624524	0.378729	0.903117	0.495483	2	1	0	Diploid	Aneuploid	Homozygous	Tree	M3. Mosaic region 3	Unknown
CDD	0.6989	0.03703	7.809	19.04	0.6019	0.021	4.147	15.24	0.86121	0.567108	0.531054	0.80042	2	0	0	Diploid	Euploid	Homozygous	Tree	M3. Mosaic region 3	Unknown
CDE	0.6431	0.025	8.292	14.92	0.6658	0.01215	4.922	10.3	1.0353	0.486	0.593584	0.690349	2	0	0	Diploid	Euploid	Homozygous	Tree	M3. Mosaic region 3	Unknown
CDF	0.576	0.03077	10.1	14.47	0.5082	0.02006	3.284	14.01	0.882292	0.651934	0.325149	0.96821	2	0	0	Diploid	Euploid	Homozygous	Fruit	22. Far East Russian	Wild
CDG	0.6655	0.03739	7.068	19.03	0.4108	0.01556	3.535	10.88	0.61728	0.416154	0.500141	0.571729	2	0	0	Diploid	Euploid	Homozygous	Wine	22. Far East Russian	Wild
CDH	0.6127	0.03388	9.025	16.26	0.378	0.01359	3.28	9.962	0.616941	0.401122	0.363435	0.612669	2	0	0	Diploid	Euploid	Homozygous	Tree	22. Far East Russian	Wild
CDI	0.5463	0.02697	7.606	14.63	0.2623	0.008881	11.68	4.76	0.480139	0.329292	1.53563	0.325359	2	0	0	Diploid	Euploid	Homozygous	Tree	22. Far East Russian	Wild
CDK	0.6486	0.02616	16.35	10.56	0.7329	0.01981	11.97	11.29	1.12997	0.757263	0.73211	1.06913	1	0	0	Haploid	Euploid	Homozygous	Tree	M3. Mosaic region 3	Unknown
CDL	0.7704	0.03322	9.534	17.93	0.3801	0.01756	4.109	10.69	0.49338	0.528597	0.430984	0.596207	2	0	0	Diploid	Euploid	Homozygous	Tree	18. Far East Asia	Wild
CDM	0.9957	0.04733	13.6	20.43	0.9225	0.05176	7.982	25.12	0.926484	1.0936	0.586912	1.22956	2	0	0	Diploid	Euploid	Homozygous	Water	M2. Mosaic region 2	Unknown
CDN	1.079	0.05096	8.54	27.39	0.8796	0.05968	11.18	22.95	0.815199	1.17111	1.30913	0.837897	2	4	0	Diploid	Aneuploid	Homozygous	Insect	99. Other	Unknown
CDP	0.7069	0.03154	9.254	16.96	0.5026	0.0128	8.825	8.487	0.710992	0.405834	0.953642	0.500413	2	0	0	Diploid	Euploid	Homozygous	Tree	99. Other	Unknown
CDQ	0.7553	0.03173	7.837	18.57	0.3956	0.01687	4.472	10.83	0.523765	0.531673	0.570627	0.583199	2	0	0	Diploid	Euploid	Homozygous	Tree	99. Other	Unknown
CDR	0.7474	0.03059	14.47	13.51	0.7105	0.01945	7.281	13.7	0.950629	0.635829	0.503179	1.01406	2	0	0	Diploid	Euploid	Homozygous	Flower	8. Mixed origin	Unknown
CDS	0.7824	0.031	7.273	19.1	0.727	0.0265	9.457	15.43	0.929192	0.854839	1.30029	0.807853	2	0	0	Diploid	Euploid	Homozygous	Fruit	1. Wine/European	Domesticated (wine)
CDT	0.8338	0.03209	11.7	16.63	0.7717	0.02002	11.01	12.01	0.925522	0.62387	0.941026	0.722189	2	0	0	Diploid	Euploid	Homozygous	Insect	2. Alpechin	Unknown
CDV	0.9027	0.03049	9.922	18.04	0.878	0.01938	7.882	14.01	0.972638	0.635618	0.794396	0.776608	2	0	0	Diploid	Euploid	Homozygous	Soil	1. Wine/European	Domesticated (wine)
CEA	0.9979	0.03719	9.139	21.85	0.9397	0.02255	7.625	16.15	0.941678	0.606346	0.834336	0.73913	1	0	0	Haploid	Euploid	Homozygous	Soil	1. Wine/European	Domesticated (wine)
CEB	0.8205	0.03148	11.49	16.46	0.9188	0.0208	5.999	16.24	1.1198	0.660737	0.522106	0.986634	1	0	0	Haploid	Euploid	Homozygous	Soil	1. Wine/European	Domesticated (wine)
CEC	0.7009	0.02897	6.04	18.35	0.6395	0.01619	5.411	12.56	0.912398	0.558854	0.895861	0.684469	2	0	0	Diploid	Euploid	Homozygous	Soil	1. Wine/European	Domesticated (wine)
CED	0.7251	0.02663	10.91	14.54	0.6692	0.0155	8.966	10.55	0.922907	0.58205	0.821815	0.725585	2	0	0	Diploid	Euploid	Homozygous	Soil	1. Wine/European	Domesticated (wine)
CEE	0.4545	0.01783	8.786	10.38	0.5063	0.01502	9.841	9.146	1.11397	0.8424	1.12008	0.881118	2	0	0	Diploid	Euploid	Homozygous	Soil	1. Wine/European	Domesticated (wine)
CEF	0.7755	0.02717	10.6	15.36	0.8224	0.01969	7.618	14.17	1.06048	0.724696	0.718679	0.922526	2	0	0	Diploid	Euploid	Homozygous	Soil	1. Wine/European	Domesticated (wine)
CEG	0.5804	0.02445	11.66	12.29	0.7609	0.0281	12.08	14.37	1.31099	1.14928	1.03602	1.16924	2	0	0	Diploid	Euploid	Homozygous	Soil	17. Taiwanese	Wild
CEH	0.6901	0.02736	9.641	15.34	0.4561	0.01169	10.93	7.04	0.660919	0.427266	1.1337	0.458931	2	0	0	Diploid	Euploid	Homozygous	Fruit	99. Other	Unknown
CEI	0.6449	0.03007	11.11	14.64	0.7248	0.02305	16.83	9.571	1.1239	0.766545	1.51485	0.653757	2	0	0	Diploid	Euploid	Homozygous	Soil	17. Taiwanese	Wild
CEK	0.6885	0.0247	9.209	14.74	0.6643	0.01596	8.156	11.18	0.964851	0.646154	0.885655	0.75848	2	0	0	Diploid	Euploid	Homozygous	Fermentation	26. Asian fermentation	Unknown
CEL	0.7109	0.02384	7.004	15.99	0.5277	0.01061	6.897	8.21	0.742298	0.44505	0.984723	0.513446	2	0	0	Diploid	Euploid	Homozygous	Fermentation	26. Asian fermentation	Unknown
CEM	1.093	0.04302	11.17	22.65	0.944	0.03164	12.39	16.59	0.863678	0.735472	1.10922	0.73245	1	0	0	Haploid	Euploid	Homozygous	Fermentation	M3. Mosaic region 3	Unknown
CEN	0.8622	0.02774	11.43	15.54	0.8258	0.02831	7.065	18.52	0.957782	1.02055	0.61811	1.19176	2	2	0.000656155	Diploid	Aneuploid	Heterozygous	Fruit	M3. Mosaic region 3	Unknown
CEP	0.7617	0.0348	9.903	18.01	0.5726	0.01982	8.1	12.29	0.75174	0.56954	0.817934	0.682399	2	1	0	Diploid	Aneuploid	Homozygous	Fermentation	99. Other	Unknown
CEQ	0.8726	0.03344	11.26	17.68	0.7696	0.0201	7.522	14.23	0.881962	0.601077	0.668028	0.804864	2	0	0	Diploid	Euploid	Homozygous	Fermentation	M3. Mosaic region 3	Unknown
CER	0.8357	0.03763	9.258	20.2	0.5569	0.0193	6.39	12.86	0.666387	0.512889	0.690214	0.636634	2	0	0	Diploid	Euploid	Homozygous	Bakery	6. African beer	Domesticated (non-wine)
CES	0.6082	0.02657	15.89	10.74	0.1938	0.002635	14.43	1.495	0.318645	0.099172	0.908118	0.139199	2	1	0	Diploid	Aneuploid	Homozygous	Bakery	6. African beer	Domesticated (non-wine)
CET	0.6417	0.0264	12.74	12.75	0.5157	0.01672	11.74	9.189	0.803647	0.633333	0.921507	0.720706	2	1	0	Diploid	Aneuploid	Homozygous	Bakery	6. African beer	Domesticated (non-wine)
CEV	0.5281	0.02098	11.4	10.87	0.4051	0.005486	13.85	3.165	0.76709	0.261487	1.21491	0.291168	1	0	0	Haploid	Euploid	Homozygous	Distillery	26. Asian fermentation	Unknown
CFA	0.722	0.04795	6.487	22.23	0.4278	0.01376	4.753	10.08	0.592521	0.286966	0.732696	0.453441	2	0	0	Diploid	Euploid	Homozygous	Palm wine	13. African palm wine	Domesticated (non-wine)
CFB	0.619	0.01926	7.404	13.08	0.5273	0.01467	7.802	10.11	0.851858	0.761682	1.05375	0.772936	2	2	0	Diploid	Aneuploid	Homozygous	Wine	1. Wine/European	Domesticated (wine)
CFC	0.544	0.02152	13.03	10.49	0.3403	0.009844	12.95	5.243	0.625551	0.457435	0.99386	0.499809	4	1	0.688511	Polyploid	Aneuploid	Heterozygous	Beer	11. Ale beer	Domesticated (non-wine)
CFD	0.6166	0.02326	15.28	10.17	0.3239	0.0107	28.68	1.779	0.5253	0.460017	1.87696	0.174926	4	4	0.502867	Polyploid	Aneuploid	Heterozygous	Beer	11. Ale beer	Domesticated (non-wine)
CFE	0.6518	0.03049	6.419	17.8	0.7061	0.01808	6.77	13.17	1.08331	0.592981	1.05468	0.739888	2	0	0.138703	Diploid	Euploid	Heterozygous	Beer	1. Wine/European	Domesticated (wine)
CFF	0.634	0.02731	5.135	17.48	0.5824	0.01519	7.566	10.65	0.918612	0.556207	1.47342	0.609268	2	0	0.383174	Diploid	Euploid	Heterozygous	Beer	7. Mosaic beer	Domesticated (non-wine)
CFG	0.5191	0.01994	12.43	10.03	0.207	0.005485	10.45	3.36	0.398767	0.275075	0.840708	0.334995	4	1	0.636317	Polyploid	Aneuploid	Heterozygous	Beer	11. Ale beer	Domesticated (non-wine)
CFH	0.7033	0.02191	9.713	13.45	0.315	0.004015	35.6	0.5499	0.447889	0.18325	3.66519	0.0408848	4	2	0.640509	Polyploid	Aneuploid	Heterozygous	Beer	11. Ale beer	Domesticated (non-wine)
CFI	0.4566	0.02288	7.738	12.23	0.4748	0.01037	6.899	7.814	1.03986	0.453234	0.891574	0.638921	4	1	0.777448	Polyploid	Aneuploid	Heterozygous	Beer	8. Mixed origin	Unknown
CFM	0.5909	0.01434	16.3	6.59	0.1899	0.00372	18.72	1.567	0.321374	0.259414	1.14847	0.237785	4	3	0.512572	Polyploid	Aneuploid	Heterozygous	Beer	11. Ale beer	Domesticated (non-wine)
CFN	0.4639	0.02391	7.676	12.64	0.4904	0.011	5.836	8.65	1.05712	0.460059	0.760292	0.684335	4	2	0.776079	Polyploid	Aneuploid	Heterozygous	Beer	8. Mixed origin	Unknown
CFP	0.5333	0.02326	6.358	14.14	0.5285	0.01303	5.542	10.14	0.990999	0.560189	0.871658	0.717115	4	0	0.784613	Polyploid	Euploid	Heterozygous	Beer	8. Mixed origin	Unknown
CFQ	0.715	0.02661	8.223	16.24	0.5398	0.01475	12.88	7.954	0.754965	0.554303	1.56634	0.489778	2	0	0	Diploid	Euploid	Homozygous	Wine	1. Wine/European	Domesticated (wine)
CFR	NA	NA	NA	NA	NA	NA	NA	NA	NA	NA	NA	NA	2	0	0	Diploid	Euploid	Homozygous	Wine	1. Wine/European	Domesticated (wine)
CFS	0.5453	0.02396	9.678	12.75	0.5211	0.01852	12.84	9.343	0.955621	0.772955	1.32672	0.732784	4	2	0	Polyploid	Aneuploid	Homozygous	Wine	1. Wine/European	Domesticated (wine)
CFT	1.098	0.05558	10.3	26.74	0.8387	0.02632	8.734	16.56	0.763843	0.473552	0.847961	0.619297	2	2	0.436081	Diploid	Aneuploid	Heterozygous	Fruit	M2. Mosaic region 2	Unknown
CFV	0.7461	0.02587	8.679	15.91	0.6359	0.01436	6.117	11.14	0.852299	0.555083	0.704805	0.700189	2	2	0	Diploid	Aneuploid	Homozygous	Fruit	1. Wine/European	Domesticated (wine)
CGB	0.5968	0.02897	7.887	15.65	0.6288	0.01797	5.272	13.51	1.05362	0.620297	0.668442	0.863259	2	0	0	Diploid	Euploid	Homozygous	Insect	M3. Mosaic region 3	Unknown
CGC	0.3986	0.01088	12.13	6.203	0.435	0.01114	5.39	8.616	1.09132	1.0239	0.444353	1.38901	4	0	0.589624	Polyploid	Euploid	Heterozygous	Fruit	11. Ale beer	Domesticated (non-wine)
CGD	0.5627	0.02393	8.682	13.46	0.5758	0.01178	12.38	6.848	1.02328	0.492269	1.42594	0.508767	2	0	0	Diploid	Euploid	Homozygous	Fruit	2. Alpechin	Unknown
CGE	0.3404	0.01506	9.28	8.107	0.4751	0.01334	6.944	9.437	1.39571	0.88579	0.748276	1.16406	2	0	0	Diploid	Euploid	Homozygous	Fruit	2. Alpechin	Unknown
CGG	0.5651	0.02812	7.183	15.43	0.4085	0.01385	3.597	10.35	0.722881	0.492532	0.500766	0.670771	2	0	0.135944	Diploid	Euploid	Heterozygous	Unknown	26. Asian fermentation	Unknown
CGH	0.5426	0.01981	8.689	11.99	0.3124	0.01352	6.957	7.917	0.575746	0.682484	0.800668	0.6603	3	0	0.295355	Polyploid	Euploid	Heterozygous	Unknown	99. Other	Unknown
CGI	0.5988	0.02636	6.66	15.81	0.529	0.01483	5.82	10.95	0.883434	0.562595	0.873874	0.6926	2	0	0.187686	Diploid	Euploid	Heterozygous	Unknown	26. Asian fermentation	Unknown
CGK	1.057	0.0433	9.592	23.88	0.8027	0.0267	9.503	15.93	0.759413	0.616628	0.990721	0.667085	2	0	0.0914667	Diploid	Euploid	Heterozygous	Unknown	26. Asian fermentation	Unknown
CGL	0.8431	0.03916	7.456	22.07	0.8379	0.02847	10.52	16.29	0.993832	0.727017	1.41094	0.738106	2	0	0.15567	Diploid	Euploid	Heterozygous	Unknown	26. Asian fermentation	Unknown
CGN	0.5784	0.02564	6	15.65	0.4193	0.01268	3.262	10.1	0.724931	0.49454	0.543667	0.645367	2	0	0.14995	Diploid	Euploid	Heterozygous	Fermentation	26. Asian fermentation	Unknown
CGP	0.4409	0.02051	7.637	11.56	0.3685	0.01262	5.445	8.799	0.83579	0.61531	0.712976	0.761159	2	0	0.182659	Diploid	Euploid	Heterozygous	Unknown	26. Asian fermentation	Unknown
CGQ	0.7849	0.02819	8.473	17.26	0.7362	0.01794	8.688	12.22	0.937954	0.636396	1.02537	0.707995	2	0	0.0884054	Diploid	Euploid	Heterozygous	Unknown	26. Asian fermentation	Unknown
CGR	0.6493	0.02803	7.399	16.46	0.7189	0.01747	6.687	13.08	1.10719	0.623261	0.903771	0.794654	2	0	0.104039	Diploid	Euploid	Heterozygous	Fermentation	26. Asian fermentation	Unknown
CGS	0.5613	0.02203	8.562	12.94	0.7261	0.02009	9.839	12.66	1.2936	0.911938	1.14915	0.978362	2	0	0	Diploid	Euploid	Homozygous	Wine	1. Wine/European	Domesticated (wine)
CGT	0.6409	0.02486	7.15	15.59	0.7609	0.01869	5.189	14.83	1.18724	0.75181	0.725734	0.951251	2	0	0	Diploid	Euploid	Homozygous	Wine	1. Wine/European (subclade 1)	Domesticated (wine)
CGV	0.6249	0.0257	6.637	15.95	0.6977	0.01817	6.783	13.3	1.1165	0.707004	1.022	0.833856	2	0	0.0849365	Diploid	Euploid	Heterozygous	Wine	1. Wine/European	Domesticated (wine)
CHA	0.7076	0.02862	6.18	18.2	0.678	0.01706	8.15	11.79	0.958168	0.596087	1.31877	0.647802	2	0	0	Diploid	Euploid	Homozygous	Wine	1. Wine/European	Domesticated (wine)
CHB	0.4705	0.01831	7.912	11.11	0.8086	0.01949	6.066	14.94	1.7186	1.06445	0.766684	1.34473	2	0	0.0885778	Diploid	Euploid	Heterozygous	Wine	1. Wine/European	Domesticated (wine)
CHC	0.8206	0.03754	6.789	21.87	0.768	0.0218	6.53	15.69	0.935901	0.580714	0.96185	0.717421	2	0	0.0756068	Diploid	Euploid	Heterozygous	Wine	1. Wine/European	Domesticated (wine)
CHD	0.8298	0.0333	6.813	20.74	0.6809	0.01786	6.99	12.92	0.820559	0.536336	1.02598	0.622951	2	0	0.190001	Diploid	Euploid	Heterozygous	Wine	1. Wine/European	Domesticated (wine)
CHE	0.7656	0.02927	7.565	18.1	0.6322	0.01975	6.285	14.02	0.825758	0.674752	0.8308	0.774586	2	0	0.127771	Diploid	Euploid	Heterozygous	Wine	1. Wine/European	Domesticated (wine)
CHF	0.7749	0.03135	6.07	20.01	0.763	0.02295	8.238	15.1	0.984643	0.732057	1.35717	0.754623	2	0	0.323513	Diploid	Euploid	Heterozygous	Wine	1. Wine/European	Domesticated (wine)
CHG	NE	NE	NE	NE	NE	NE	NE	NE	NE	NE	NE	NE	2	0	0.53476	Diploid	Euploid	Heterozygous	Bakery	8. Mixed origin	Unknown
CHH	NE	NE	NE	NE	NE	NE	NE	NE	NE	NE	NE	NE	2	1	0.52323	Diploid	Aneuploid	Heterozygous	Bakery	8. Mixed origin	Unknown
CHI	NE	NE	NE	NE	NE	NE	NE	NE	NE	NE	NE	NE	2	0	0.560579	Diploid	Euploid	Heterozygous	Bakery	8. Mixed origin	Unknown
CHK	NE	NE	NE	NE	NE	NE	NE	NE	NE	NE	NE	NE	2	1	0.541439	Diploid	Aneuploid	Heterozygous	Beer	8. Mixed origin	Unknown
CHL	NE	NE	NE	NE	NE	NE	NE	NE	NE	NE	NE	NE	2	2	0.519552	Diploid	Aneuploid	Heterozygous	Bakery	8. Mixed origin	Unknown
CHM	NE	NE	NE	NE	NE	NE	NE	NE	NE	NE	NE	NE	2	0	0.0950385	Diploid	Euploid	Heterozygous	Bakery	26. Asian fermentation	Unknown
CHN	NE	NE	NE	NE	NE	NE	NE	NE	NE	NE	NE	NE	2	0	0.480235	Diploid	Euploid	Heterozygous	Bakery	M3. Mosaic region 3	Unknown
CHP	NE	NE	NE	NE	NE	NE	NE	NE	NE	NE	NE	NE	2	0	0.476267	Diploid	Euploid	Heterozygous	Bakery	M3. Mosaic region 3	Unknown
CHQ	NE	NE	NE	NE	NE	NE	NE	NE	NE	NE	NE	NE	2	0	0.531785	Diploid	Euploid	Heterozygous	Bakery	M3. Mosaic region 3	Unknown
CHR	0.4373	0.01836	8.526	10.48	0.4353	0.008831	5.589	7.148	0.995426	0.480991	0.655524	0.682061	2	0	0.564094	Diploid	Euploid	Heterozygous	Human, clinical	8. Mixed origin	Unknown
CHS	0.8118	0.03286	10.26	17.74	0.8129	0.03031	7.128	19.22	1.00136	0.922398	0.694737	1.08343	2	0	0.375252	Diploid	Euploid	Heterozygous	Human, clinical	M3. Mosaic region 3	Unknown
CHT	0.8497	0.03519	8.692	20.12	0.8374	0.02443	6.941	17.13	0.985524	0.694231	0.79855	0.851392	2	0	0.383912	Diploid	Euploid	Heterozygous	Human, clinical	M3. Mosaic region 3	Unknown
CHV	0.723	0.03065	9.177	17.02	0.6721	0.0187	4.53	14.52	0.929599	0.610114	0.493625	0.853114	2	3	0	Diploid	Aneuploid	Homozygous	Cider	M1. Mosaic region 1	Unknown
CIA	0.5838	0.0234	8.385	13.75	0.7502	0.01875	5.134	14.79	1.28503	0.801282	0.612284	1.07564	2	0	0	Diploid	Euploid	Homozygous	Industrial	1. Wine/European	Domesticated (wine)
CIB	0.7006	0.02191	7.594	14.73	0.7772	0.01572	6.275	12.4	1.10933	0.717481	0.82631	0.841819	2	0	0	Diploid	Euploid	Homozygous	Industrial	1. Wine/European	Domesticated (wine)
CIC	0.6172	0.03197	6.89	17.25	0.5829	0.01604	3.617	13.05	0.944426	0.50172	0.524964	0.756522	2	0	0.41093	Diploid	Euploid	Heterozygous	Human, clinical	M3. Mosaic region 3	Unknown
CID	0.6666	0.03388	6.935	18.48	0.6492	0.01944	4.429	14.86	0.973897	0.57379	0.638645	0.804113	2	0	0.353241	Diploid	Euploid	Heterozygous	Human, clinical	M3. Mosaic region 3	Unknown
CIE	0.6253	0.02397	9.517	13.73	0.5643	0.009861	6.246	8.06	0.902447	0.411389	0.656299	0.587036	3	6	0.599942	Polyploid	Aneuploid	Heterozygous	Human, clinical	8. Mixed origin	Unknown
CIF	0.6279	0.02748	9.313	14.93	0.448	0.01435	6.704	9.82	0.713489	0.522198	0.719854	0.657736	2	0	0.392644	Diploid	Euploid	Heterozygous	Human, clinical	M3. Mosaic region 3	Unknown
CIG	0.5529	0.02124	5.101	14.62	0.6876	0.01262	4.465	10.95	1.24362	0.594162	0.875319	0.748974	2	0	0.487528	Diploid	Euploid	Heterozygous	Human, clinical	M3. Mosaic region 3	Unknown
CIH	0.7646	0.0347	9.973	17.99	0.6383	0.01531	9.463	10.07	0.834816	0.44121	0.948862	0.559755	2	0	0.42785	Diploid	Euploid	Heterozygous	Human, clinical	M3. Mosaic region 3	Unknown
CII	0.5545	0.02717	8.056	14.93	0.5129	0.01322	3.04	11.29	0.924977	0.486566	0.377358	0.756196	2	0	0.533468	Diploid	Euploid	Heterozygous	Human, clinical	M3. Mosaic region 3	Unknown
CIK	0.4186	0.0209	6.553	11.73	0.4533	0.01513	2.172	11.89	1.0829	0.723923	0.331451	1.01364	2	1	0.539866	Diploid	Aneuploid	Heterozygous	Human, clinical	M3. Mosaic region 3	Unknown
CIL	0.6478	0.02788	4.655	18.34	0.7447	0.01795	3.863	15.02	1.14958	0.643831	0.82986	0.818975	2	0	0.539455	Diploid	Euploid	Heterozygous	Human, clinical	M3. Mosaic region 3	Unknown
CIM	0.563	0.02126	8.117	12.97	0.6697	0.01306	8.341	9.671	1.18952	0.614299	1.0276	0.745644	2	2	0.0505714	Diploid	Aneuploid	Heterozygous	Human, clinical	1. Wine/European (subclade 3)	Domesticated (wine)
CIN	0.5132	0.02001	8.477	11.88	0.6429	0.01304	7.847	9.765	1.25273	0.651674	0.925681	0.82197	2	0	0.0519067	Diploid	Euploid	Heterozygous	Human, clinical	1. Wine/European (subclade 3)	Domesticated (wine)
CIP	0.8026	0.02745	7.496	17.88	0.8173	0.02266	7.471	15.76	1.01832	0.825501	0.996665	0.881432	2	4	0.0467882	Diploid	Aneuploid	Heterozygous	Human, clinical	1. Wine/European (subclade 3)	Domesticated (wine)
CIQ	0.4083	0.01607	15.62	6.813	0.4769	0.01389	8.503	9.189	1.16801	0.864343	0.544366	1.34875	2	1	0.0431366	Diploid	Aneuploid	Heterozygous	Human, clinical	1. Wine/European (subclade 3)	Domesticated (wine)
CIR	0.5681	0.02172	7.131	13.7	0.6973	0.01403	8.844	10.11	1.22742	0.645948	1.24022	0.737956	2	0	0.0490091	Diploid	Euploid	Heterozygous	Human, clinical	1. Wine/European (subclade 3)	Domesticated (wine)
CIS	0.5561	0.02387	9.481	12.96	0.6571	0.01335	7.227	10.24	1.18162	0.559279	0.762261	0.790123	2	0	0.0523889	Diploid	Euploid	Heterozygous	Human, clinical	1. Wine/European (subclade 3)	Domesticated (wine)
CIT	0.5534	0.0212	8.176	12.83	0.6432	0.01777	7.022	12.63	1.16227	0.838208	0.858855	0.984412	2	0	0.0502195	Diploid	Euploid	Heterozygous	Human, clinical	1. Wine/European (subclade 3)	Domesticated (wine)
CIV	0.6423	0.02412	6.517	15.72	0.7362	0.01696	9.668	11.22	1.14619	0.703151	1.4835	0.71374	2	0	0.0476854	Diploid	Euploid	Heterozygous	Human, clinical	1. Wine/European (subclade 3)	Domesticated (wine)
CKA	0.733	0.02683	8.627	16.2	0.683	0.01676	7.164	12.3	0.931787	0.624674	0.830416	0.759259	2	0	0.435064	Diploid	Euploid	Heterozygous	Human, clinical	M3. Mosaic region 3	Unknown
CKB	NA	NA	NA	NA	NA	NA	NA	NA	NA	NA	NA	NA	2	0	0.0531633	Diploid	Euploid	Heterozygous	Human, clinical	1. Wine/European (subclade 3)	Domesticated (wine)
CKC	0.4976	0.02038	9.434	11.42	0.7504	0.01761	6.71	13.23	1.50804	0.864082	0.711257	1.15849	2	0	0.0532601	Diploid	Euploid	Heterozygous	Human, clinical	1. Wine/European (subclade 3)	Domesticated (wine)
CKD	0.5307	0.02071	6.925	13.09	0.7737	0.01675	6.352	13.19	1.45789	0.808788	0.917256	1.00764	2	0	0.0537101	Diploid	Euploid	Heterozygous	Human, clinical	1. Wine/European (subclade 3)	Domesticated (wine)
CKE	0.536	0.0203	6.837	13.02	0.7836	0.017	5.799	13.6	1.46194	0.837438	0.848179	1.04455	2	0	0.0520668	Diploid	Euploid	Heterozygous	Human, clinical	1. Wine/European (subclade 3)	Domesticated (wine)
CKF	0.7147	0.03014	8.027	17.47	0.6683	0.0147	8.004	10.65	0.935078	0.487724	0.997135	0.609616	2	0	0.047728	Diploid	Euploid	Heterozygous	Human, clinical	1. Wine/European (subclade 3)	Domesticated (wine)
CKG	0.5019	0.02104	9.533	11.58	0.7826	0.02015	5.124	15.78	1.55927	0.9577	0.537501	1.36269	2	0	0.0546657	Diploid	Euploid	Heterozygous	Fruit	1. Wine/European (subclade 3)	Domesticated (wine)
CKH	0.5106	0.02	7.172	12.49	0.745	0.01689	8.324	11.89	1.45907	0.8445	1.16062	0.951962	2	0	0.0536988	Diploid	Euploid	Heterozygous	Industrial	1. Wine/European (subclade 3)	Domesticated (wine)
CKI	0.4942	0.01965	7.271	12.13	0.7646	0.01754	7.868	12.6	1.54715	0.892621	1.08211	1.03875	2	0	0.0537989	Diploid	Euploid	Heterozygous	Human, clinical	1. Wine/European (subclade 3)	Domesticated (wine)
CKK	0.4131	0.01971	7.159	11.09	0.6157	0.01352	3.328	11.88	1.49044	0.685946	0.464869	1.07124	4	0	0.808429	Polyploid	Euploid	Heterozygous	Human, clinical	8. Mixed origin	Unknown
CKL	0.5493	0.02296	8.554	13.38	0.6667	0.01868	6.194	13.67	1.21373	0.813589	0.724106	1.02167	2	0	0.0534804	Diploid	Euploid	Heterozygous	Human, clinical	1. Wine/European (subclade 3)	Domesticated (wine)
CKM	0.6507	0.0293	5.959	17.79	0.6922	0.01727	7.49	12.38	1.06378	0.58942	1.25692	0.695897	2	0	0.0533034	Diploid	Euploid	Heterozygous	Human, clinical	1. Wine/European (subclade 3)	Domesticated (wine)
CKN	0.5737	0.02505	7.403	14.6	0.6948	0.02138	5.957	15.27	1.21109	0.853493	0.804674	1.04589	2	0	0.658481	Diploid	Euploid	Heterozygous	Human, clinical	M3. Mosaic region 3	Unknown
CKP	0.6605	0.02868	8.542	16.09	0.7329	0.01755	6.132	13.47	1.10961	0.611925	0.717865	0.837166	2	0	0.04796	Diploid	Euploid	Heterozygous	Human, clinical	1. Wine/European (subclade 3)	Domesticated (wine)
CKQ	0.5954	0.02631	6.66	15.7	0.7028	0.01686	6.275	12.88	1.18038	0.640821	0.942192	0.820382	2	0	0.0499773	Diploid	Euploid	Heterozygous	Human, clinical	1. Wine/European (subclade 3)	Domesticated (wine)
CKR	0.6175	0.02728	6.881	16.13	0.6785	0.01717	6.011	13.03	1.09879	0.629399	0.873565	0.807812	2	1	0.0993926	Diploid	Aneuploid	Heterozygous	Human, clinical	99. Other	Unknown
CKS	0.4387	0.01883	9.062	10.38	0.615	0.01405	4.835	11.46	1.40187	0.74615	0.533547	1.10405	4	2	0.789856	Polyploid	Aneuploid	Heterozygous	Human, clinical	8. Mixed origin	Unknown
CKT	0.5596	0.02319	10.73	12.15	0.671	0.01516	7.841	10.93	1.19907	0.65373	0.730755	0.899588	2	0	0.0536863	Diploid	Euploid	Heterozygous	Human, clinical	1. Wine/European (subclade 3)	Domesticated (wine)
CKV	0.5686	0.026	10.69	12.99	0.4182	0.01536	7.664	9.573	0.735491	0.590769	0.716932	0.736952	2	0	0.333518	Diploid	Euploid	Heterozygous	Human, clinical	5. French dairy	Domesticated (non-wine)
CLA	0.5058	0.02572	6.654	14.15	0.5498	0.01419	6.064	10.68	1.08699	0.551711	0.911332	0.75477	4	1	0.805402	Polyploid	Aneuploid	Heterozygous	Human, clinical	8. Mixed origin	Unknown
CLB	0.7244	0.02993	10.45	15.93	0.2708	0.01395	5.867	7.676	0.373827	0.466088	0.561435	0.481858	2	0	0	Diploid	Euploid	Homozygous	Tree	4. Mediterranean oak	Wild
CLC	0.5444	0.02895	10.28	13.55	0.2338	0.01828	6.236	7.415	0.429464	0.631434	0.606615	0.547232	2	2	0	Diploid	Aneuploid	Homozygous	Tree	4. Mediterranean oak	Wild
CLD	0.5111	0.02865	9.069	13.77	0.2511	0.01441	5.374	7.491	0.491293	0.502967	0.592568	0.544009	2	2	0	Diploid	Aneuploid	Homozygous	Flower	4. Mediterranean oak	Wild
CLG	0.6646	0.02871	6.85	17.21	0.7985	0.02487	6.536	17.3	1.20147	0.866249	0.954161	1.00523	2	0	0.572115	Diploid	Euploid	Heterozygous	Human, clinical	M3. Mosaic region 3	Unknown
CLH	0.7188	0.01982	10.24	12.22	0.6445	0.01721	10.53	10.51	0.896633	0.868315	1.02832	0.860065	2	3	0	Diploid	Aneuploid	Homozygous	Wine	1. Wine/European	Domesticated (wine)
CLI	1.088	0.05125	10.07	25.94	0.6152	0.01159	7.499	8.809	0.565441	0.226146	0.744687	0.339591	2	0	0.0646306	Diploid	Euploid	Heterozygous	Sake	25. Sake	Domesticated (non-wine)
CLK	1.312	0.08306	7.911	38.12	1.022	0.03998	7.048	24.77	0.778963	0.481339	0.890911	0.64979	2	2	0.0282941	Diploid	Aneuploid	Heterozygous	Sake	25. Sake	Domesticated (non-wine)
CLL	1.32	0.0928	9.642	37.32	0.9835	0.03387	8.137	21.41	0.745076	0.364978	0.843912	0.573687	2	0	0.0266493	Diploid	Euploid	Heterozygous	Sake	25. Sake	Domesticated (non-wine)
CLM	0.8382	0.03368	5.26	22.24	0.4148	0.01245	2.081	10.31	0.49487	0.369656	0.395627	0.463579	2	1	0.0428018	Diploid	Aneuploid	Heterozygous	Sake	25. Sake	Domesticated (non-wine)
CLN	0.7592	0.02919	6.387	18.9	0.2991	0.005788	7.995	4.265	0.393967	0.198287	1.25176	0.225661	2	0	0	Diploid	Euploid	Homozygous	Sake	25. Sake	Domesticated (non-wine)
CLP	1.308	0.08861	8.719	37.62	0.9212	0.03145	7.725	20.23	0.704281	0.354926	0.885996	0.537746	2	0	0.0211407	Diploid	Euploid	Heterozygous	Sake	25. Sake	Domesticated (non-wine)
CLQ	NA	NA	NA	NA	NA	NA	NA	NA	NA	NA	NA	NA	1	1	0	Haploid	Aneuploid	Homozygous	Sake	25. Sake	Domesticated (non-wine)
CLR	1.307	0.09079	11.27	34.57	0.9868	0.03154	9.016	19.68	0.755011	0.347395	0.8	0.56928	2	0	0.0198065	Diploid	Euploid	Heterozygous	Sake	25. Sake	Domesticated (non-wine)
CLS	1.288	0.07294	12.9	29.76	0.9786	0.03971	12.8	19.22	0.759783	0.54442	0.992248	0.645833	2	0	0.0216214	Diploid	Euploid	Heterozygous	Sake	25. Sake	Domesticated (non-wine)
CLT	1.292	0.08971	11.44	34.12	0.9531	0.02796	8.098	18.54	0.737693	0.311671	0.707867	0.543376	2	1	0.0262165	Diploid	Aneuploid	Heterozygous	Sake	25. Sake	Domesticated (non-wine)
CLV	1.315	0.0814	9.346	35.98	1.056	0.04212	7.386	25.48	0.803042	0.517445	0.790285	0.708171	2	2	0.0261233	Diploid	Aneuploid	Heterozygous	Sake	25. Sake	Domesticated (non-wine)
CMB	1.31	0.08384	9.075	36.64	0.9558	0.02423	8.37	16.69	0.729618	0.289003	0.922314	0.455513	2	1	0.02341	Diploid	Aneuploid	Heterozygous	Sake	25. Sake	Domesticated (non-wine)
CMC	1.268	0.0777	8.727	35.42	0.8315	0.02508	8.493	16.32	0.655757	0.32278	0.973187	0.460757	2	1	0.0309904	Diploid	Aneuploid	Heterozygous	Sake	25. Sake	Domesticated (non-wine)
CMD	1.282	0.08116	10.36	34.09	1.037	0.03689	7.536	23.37	0.808892	0.454534	0.727413	0.685538	2	2	0.0344666	Diploid	Aneuploid	Heterozygous	Sake	25. Sake	Domesticated (non-wine)
CME	1.35	0.08783	9.54	37.33	1.043	0.03712	7.933	23.2	0.772593	0.422635	0.831551	0.621484	2	1	0.0277007	Diploid	Aneuploid	Heterozygous	Sake	25. Sake	Domesticated (non-wine)
CMF	1.21	0.06818	9.743	31.56	0.8815	0.02029	9.029	13.89	0.728512	0.297595	0.926717	0.440114	2	1	0.0523675	Diploid	Aneuploid	Heterozygous	Sake	25. Sake	Domesticated (non-wine)
CMG	1.118	0.04095	8.619	24.81	0.8327	0.02481	7.254	17.13	0.744812	0.605861	0.841629	0.690447	3	2	0.601501	Polyploid	Aneuploid	Heterozygous	Sake	M3. Mosaic region 3	Unknown
CMH	1.183	0.06247	7.862	32.23	0.8012	0.01752	5.824	13.86	0.677261	0.280455	0.740778	0.430034	2	0	0.0807013	Diploid	Euploid	Heterozygous	Sake	25. Sake	Domesticated (non-wine)
CMI	1.11	0.05055	7.922	28.32	0.6537	0.01119	7.043	8.765	0.588919	0.221365	0.889043	0.309499	2	0	0.039515	Diploid	Euploid	Heterozygous	Sake	25. Sake	Domesticated (non-wine)
CMK	1.156	0.06573	7.579	32.66	0.8952	0.02214	7.292	16.03	0.774394	0.336832	0.962132	0.490814	2	0	0.0607796	Diploid	Euploid	Heterozygous	Sake	25. Sake	Domesticated (non-wine)
CML	1.362	0.059	10.82	30.23	1.071	0.04356	7.029	26.41	0.786344	0.738305	0.64963	0.873635	2	1	0	Diploid	Aneuploid	Homozygous	Sake	25. Sake	Domesticated (non-wine)
CMM	1.22	0.07049	7.903	34.24	0.9782	0.03143	6.934	21.29	0.801803	0.445879	0.877388	0.621787	2	1	0.0380798	Diploid	Aneuploid	Heterozygous	Sake	25. Sake	Domesticated (non-wine)
CMN	0.8813	0.03274	6.094	21.71	0.5587	0.01406	1.398	12.7	0.63395	0.429444	0.229406	0.584984	2	1	0.0583593	Diploid	Aneuploid	Heterozygous	Sake	25. Sake	Domesticated (non-wine)
CMP	0.5775	0.02707	5.771	16.12	0.4247	0.01126	6.496	8.215	0.735411	0.415959	1.12563	0.509615	2	0	0	Diploid	Euploid	Homozygous	Tree	21. Ecuadorean	Wild
CMQ	0.6022	0.03123	6.584	17.06	0.4216	0.01208	2.485	10.07	0.7001	0.386808	0.37743	0.59027	2	0	0	Diploid	Euploid	Homozygous	Tree	21. Ecuadorean	Wild
CMS	0.669	0.03013	6.715	17.78	0.4169	0.01538	3.134	11.14	0.623169	0.510455	0.466716	0.626547	2	0	0	Diploid	Euploid	Homozygous	Tree	99. Other	Unknown
CMT	0.2763	0.01039	10.48	5.825	0.4923	0.01474	5.761	10.72	1.78176	1.41867	0.549714	1.84034	2	0	0.292136	Diploid	Euploid	Heterozygous	Bioethanol	3. Brazilian bioethanol	Domesticated (non-wine)
CNB	0.6492	0.02809	8.902	15.53	0.5129	0.01414	4.509	11.13	0.790049	0.503382	0.506515	0.716677	2	0	0.49982	Diploid	Euploid	Heterozygous	Bioethanol	3. Brazilian bioethanol	Domesticated (non-wine)
CNC	0.7167	0.03476	7.065	19.35	0.6371	0.01834	4.229	14.35	0.888935	0.527618	0.598585	0.741602	2	0	0.543623	Diploid	Euploid	Heterozygous	Bioethanol	M3. Mosaic region 3	Unknown
CNE	0.5885	0.02637	6.875	15.47	0.598	0.02226	3.84	15.76	1.01614	0.844141	0.558545	1.01875	2	0	0.488036	Diploid	Euploid	Heterozygous	Bioethanol	3. Brazilian bioethanol	Domesticated (non-wine)
CNF	0.6766	0.03072	7.526	17.47	0.5864	0.02327	4.983	15.31	0.866686	0.757487	0.662105	0.876359	2	0	0.49537	Diploid	Euploid	Heterozygous	Bioethanol	3. Brazilian bioethanol	Domesticated (non-wine)
CNG	0.2759	0.01113	8.252	6.567	0.3514	0.008292	5.268	6.565	1.27365	0.745013	0.638391	0.999695	2	0	0.394781	Diploid	Euploid	Heterozygous	Bioethanol	3. Brazilian bioethanol	Domesticated (non-wine)
CNH	0.5541	0.02528	5.389	15.55	0.2173	0.008504	6.999	5.288	0.392167	0.336392	1.29876	0.340064	2	0	0.392685	Diploid	Euploid	Heterozygous	Bioethanol	3. Brazilian bioethanol	Domesticated (non-wine)
CNI	0.5767	0.02745	6.354	15.9	0.5396	0.0159	4.668	12.09	0.935668	0.579235	0.734655	0.760377	2	0	0.377556	Diploid	Euploid	Heterozygous	Bioethanol	3. Brazilian bioethanol	Domesticated (non-wine)
CNK	0.5547	0.02557	7.658	14.4	0.4422	0.01173	3.389	9.705	0.797188	0.458741	0.442544	0.673958	2	0	0.294661	Diploid	Euploid	Heterozygous	Bioethanol	3. Brazilian bioethanol	Domesticated (non-wine)
CNL	0.6862	0.02995	6.706	18.03	0.5301	0.01486	5.552	11.15	0.772515	0.49616	0.827915	0.618414	2	1	0.499716	Diploid	Aneuploid	Heterozygous	Bioethanol	3. Brazilian bioethanol	Domesticated (non-wine)
CNM	0.5288	0.0215	8.152	12.65	0.8078	0.02332	6.48	16.67	1.52761	1.08465	0.794897	1.31779	2	0	0.412633	Diploid	Euploid	Heterozygous	Bioethanol	3. Brazilian bioethanol	Domesticated (non-wine)
CNN	0.8539	0.03948	7.219	22.49	0.6598	0.03284	10.32	15.81	0.77269	0.831814	1.42956	0.702979	2	0	0.482019	Diploid	Euploid	Heterozygous	Bioethanol	3. Brazilian bioethanol	Domesticated (non-wine)
CNP	0.7595	0.03407	4.944	21.38	0.25	0.006466	7.828	4.565	0.329164	0.189786	1.58333	0.213517	2	0	0.370716	Diploid	Euploid	Heterozygous	Bioethanol	3. Brazilian bioethanol	Domesticated (non-wine)
CNQ	0.7039	0.03647	5.965	20.3	0.5996	0.01609	2.671	13.64	0.851826	0.441185	0.447779	0.671921	2	0	0.514447	Diploid	Euploid	Heterozygous	Bioethanol	3. Brazilian bioethanol	Domesticated (non-wine)
CNR	0.6008	0.01664	15.19	7.956	0.4477	0.01718	3.974	12.03	0.745173	1.03245	0.261619	1.51207	2	0	0.396736	Diploid	Euploid	Heterozygous	Bioethanol	3. Brazilian bioethanol	Domesticated (non-wine)
CNS	0.7859	0.03472	7.71	20.01	0.5812	0.01662	3.92	13.15	0.739534	0.478687	0.508431	0.657171	2	0	0.397028	Diploid	Euploid	Heterozygous	Bioethanol	3. Brazilian bioethanol	Domesticated (non-wine)
CNT	0.672	0.02762	6.298	17.34	0.5583	0.01879	4.261	13.7	0.830804	0.680304	0.676564	0.790081	2	0	0.395774	Diploid	Euploid	Heterozygous	Bioethanol	3. Brazilian bioethanol	Domesticated (non-wine)
CNV	0.6992	0.03376	6.883	19.09	0.7378	0.02326	4.165	17.57	1.05521	0.688981	0.605114	0.920377	2	1	0.309732	Diploid	Aneuploid	Heterozygous	Bioethanol	3. Brazilian bioethanol	Domesticated (non-wine)
CPA	0.9428	0.03806	7.353	23.21	0.7555	0.02344	6.962	15.99	0.801336	0.61587	0.946824	0.688927	2	0	0.212816	Diploid	Euploid	Heterozygous	Nature	99. Other	Unknown
CPB	1.03	0.04558	7.039	26.86	0.6564	0.01846	5.779	13.71	0.637282	0.405002	0.820997	0.510424	2	1	0.244673	Diploid	Aneuploid	Heterozygous	Beer	M1. Mosaic region 1	Unknown
CPC	0.7678	0.02885	6.099	19.12	0.6845	0.01911	5.217	14.6	0.891508	0.662392	0.855386	0.763598	2	0	0.546025	Diploid	Euploid	Heterozygous	Fruit	M3. Mosaic region 3	Unknown
CPD	0.7686	0.02836	4.641	19.97	0.6931	0.01624	4.621	13.34	0.901769	0.572638	0.995691	0.668002	2	1	0.134527	Diploid	Aneuploid	Heterozygous	Beer	7. Mosaic beer	Domesticated (non-wine)
CPE	0.6215	0.02773	5.854	16.91	0.4444	0.009633	7.936	6.953	0.715044	0.347386	1.35565	0.411177	2	1	0	Diploid	Aneuploid	Homozygous	Unknown	1. Wine/European	Domesticated (wine)
CPF	0.7586	0.03097	11.86	15.52	0.5727	0.02387	8.011	13.76	0.754943	0.770746	0.675464	0.886598	2	6	0.127264	Diploid	Aneuploid	Heterozygous	Unknown	1. Wine/European	Domesticated (wine)
CPG	0.7454	0.0288	12.01	14.74	0.7791	0.02144	8.62	14.25	1.04521	0.744444	0.717735	0.966757	2	0	0	Diploid	Euploid	Homozygous	Nature	2. Alpechin	Unknown
CPI	0.7669	0.03315	7.288	19.47	0.7286	0.02067	7.764	14.05	0.950059	0.623529	1.06531	0.721623	2	0	0.222885	Diploid	Euploid	Heterozygous	Distillery	9. Mexican agave	Domesticated (non-wine)
CPK	0.8247	0.0297	7.761	18.71	0.8164	0.03069	6.665	19.74	0.989936	1.03333	0.858781	1.05505	2	0	0.222544	Diploid	Euploid	Heterozygous	Distillery	9. Mexican agave	Domesticated (non-wine)
CPL	0.818	0.02836	7.546	18.31	0.7392	0.02595	6.754	17.17	0.903667	0.915021	0.895044	0.937739	2	0	0.229982	Diploid	Euploid	Heterozygous	Distillery	9. Mexican agave	Domesticated (non-wine)
CPM	1.021	0.06692	8.905	28.95	0.83	0.04122	7.923	21.82	0.812929	0.615959	0.889725	0.753713	2	0	0.215283	Diploid	Euploid	Heterozygous	Distillery	9. Mexican agave	Domesticated (non-wine)
CPN	0.7562	0.02991	6.124	19.25	0.7523	0.02147	4.998	16.21	0.994843	0.71782	0.816133	0.842078	2	0	0.254721	Diploid	Euploid	Heterozygous	Distillery	9. Mexican agave	Domesticated (non-wine)
CPQ	0.9115	0.03804	9.297	21.15	0.7909	0.03141	6.619	19.65	0.867691	0.82571	0.71195	0.929078	2	1	0.246589	Diploid	Aneuploid	Heterozygous	Distillery	9. Mexican agave	Domesticated (non-wine)
CPR	0.7639	0.02666	6.487	17.93	0.6741	0.01679	4.326	13.68	0.882445	0.629782	0.666872	0.762967	2	1	0.25906	Diploid	Aneuploid	Heterozygous	Distillery	9. Mexican agave	Domesticated (non-wine)
CPS	0.638	0.02699	9.717	14.69	0.4078	0.01061	7.824	7.365	0.639185	0.393109	0.805187	0.501361	3	0	0.255551	Polyploid	Euploid	Heterozygous	Palm wine	13. African palm wine	Domesticated (non-wine)
CPT	0.9232	0.03839	8.521	22.01	0.4854	0.01901	7.873	11.37	0.52578	0.495181	0.923953	0.516583	2	1	0.0855103	Diploid	Aneuploid	Heterozygous	Palm wine	13. African palm wine	Domesticated (non-wine)
CQA	0.5235	0.03413	11.87	13.26	0.5784	0.02685	8.012	14.67	1.10487	0.786698	0.674979	1.10633	2	0	0.0300207	Diploid	Euploid	Heterozygous	Palm wine	13. African palm wine	Domesticated (non-wine)
CQB	0.8024	0.04233	9.9	20.21	0.7801	0.02093	5.492	15.89	0.972208	0.494448	0.554747	0.786244	2	0	0.0792929	Diploid	Euploid	Heterozygous	Palm wine	13. African palm wine	Domesticated (non-wine)
CQC	0.9032	0.03725	6.586	23.05	0.6828	0.01834	6.555	13.42	0.755979	0.492349	0.995293	0.582213	2	0	0.219218	Diploid	Euploid	Heterozygous	Fermentation	12. West African cocoa	Domesticated (non-wine)
CQD	0.9022	0.03499	6.597	22.33	0.8078	0.02218	7.464	15.5	0.895367	0.633895	1.13142	0.694133	2	0	0.219364	Diploid	Euploid	Heterozygous	Fermentation	12. West African cocoa	Domesticated (non-wine)
CQE	0.8823	0.03889	7.362	22.61	0.7885	0.01654	11.09	10.26	0.893687	0.425302	1.50638	0.453782	2	0	0.331429	Diploid	Euploid	Heterozygous	Fermentation	12. West African cocoa	Domesticated (non-wine)
CQF	0.9539	0.04445	7.845	24.7	0.3524	0.01498	5.383	9.375	0.369431	0.337008	0.68617	0.379555	2	0	0.224759	Diploid	Euploid	Heterozygous	Fermentation	12. West African cocoa	Domesticated (non-wine)
CQG	0.9149	0.04135	8.52	22.75	0.7218	0.02234	4.305	16.82	0.788939	0.540266	0.505282	0.739341	2	0	0.214244	Diploid	Euploid	Heterozygous	Fermentation	12. West African cocoa	Domesticated (non-wine)
CQH	0.9183	0.03747	9.032	21.29	0.6287	0.01892	4.291	14.54	0.684635	0.504937	0.475089	0.68295	2	0	0.314557	Diploid	Euploid	Heterozygous	Fermentation	12. West African cocoa	Domesticated (non-wine)
CQI	0.8733	0.04427	6.694	24.36	0.6809	0.0225	5.623	15.9	0.779686	0.508245	0.840006	0.652709	2	0	0.267998	Diploid	Euploid	Heterozygous	Fermentation	12. West African cocoa	Domesticated (non-wine)
CQK	0.8864	0.03595	8.514	20.86	0.5511	0.01836	4.995	13.23	0.621728	0.510709	0.586681	0.634228	2	0	0.244304	Diploid	Euploid	Heterozygous	Fermentation	12. West African cocoa	Domesticated (non-wine)
CQL	0.7987	0.03148	8.155	18.74	0.6388	0.01904	4.175	14.72	0.7998	0.604828	0.511956	0.785486	2	0	0.346668	Diploid	Euploid	Heterozygous	Fermentation	12. West African cocoa	Domesticated (non-wine)
CQM	0.9179	0.03918	7.984	22.6	0.3894	0.01873	4.512	11.34	0.424229	0.47805	0.56513	0.50177	2	0	0.364266	Diploid	Euploid	Heterozygous	Fermentation	12. West African cocoa	Domesticated (non-wine)
CQN	0.8637	0.03625	7.961	21.19	0.4468	0.01877	5.215	11.98	0.517309	0.517793	0.655068	0.565361	2	0	0.274476	Diploid	Euploid	Heterozygous	Fermentation	12. West African cocoa	Domesticated (non-wine)
CQP	0.986	0.05026	8.628	25.75	0.8544	0.02597	6.042	18.53	0.866531	0.516713	0.700278	0.719612	2	0	0.207385	Diploid	Euploid	Heterozygous	Fermentation	12. West African cocoa	Unknown
CQQ	1.325	0.08363	8.621	37.38	0.91	0.03041	6.821	20.44	0.686792	0.363625	0.791208	0.546816	2	1	0.0292642	Diploid	Aneuploid	Heterozygous	Sake	25. Sake	Domesticated (non-wine)
CQR	1.316	0.08217	7.893	37.93	1.069	0.03225	6.485	22.87	0.81231	0.392479	0.821614	0.602953	2	1	0.0309701	Diploid	Aneuploid	Heterozygous	Sake	25. Sake	Domesticated (non-wine)
CQS	0.5217	0.02135	10.12	11.54	0.6815	0.01839	5.873	13.71	1.30631	0.861358	0.580336	1.18804	2	0	0	Diploid	Euploid	Homozygous	Nature	99. Other	Unknown
CQT	0.7947	0.0298	7.576	18.64	0.7963	0.01852	5.668	14.47	1.00201	0.621477	0.748152	0.776288	2	0	0	Diploid	Euploid	Homozygous	Wine	1. Wine/European	Domesticated (wine)
CQV	0.8186	0.0301	7.366	19.11	0.7551	0.01798	5.789	14	0.922429	0.597342	0.785908	0.732601	2	0	0	Diploid	Euploid	Homozygous	Wine	1. Wine/European	Domesticated (wine)
CRA	0.9251	0.03524	8.852	20.73	0.7864	0.02215	7.192	15.48	0.85007	0.628547	0.812472	0.746744	2	1	0.107452	Diploid	Aneuploid	Heterozygous	Wine	1. Wine/European	Domesticated (wine)
CRB	0.8271	0.02298	8.674	15.29	0.7681	0.01953	8.698	13.22	0.928666	0.849869	1.00277	0.864617	2	0	0	Diploid	Euploid	Homozygous	Wine	1. Wine/European	Domesticated (wine)
CRC	0.7105	0.0294	7.836	17.39	0.5188	0.009786	6.381	7.734	0.73019	0.332857	0.814319	0.444738	2	0	0	Diploid	Euploid	Homozygous	Wine	1. Wine/European	Domesticated (wine)
CRD	0.816	0.02869	8.355	17.88	0.7051	0.01676	6.398	12.66	0.864093	0.584176	0.765769	0.708054	2	0	0	Diploid	Euploid	Homozygous	Wine	1. Wine/European	Domesticated (wine)
CRE	0.7138	0.03281	7.32	18.72	0.4707	0.01397	2.944	11.29	0.659428	0.425785	0.402186	0.603098	3	0	0.590892	Polyploid	Euploid	Heterozygous	Insect	M3. Mosaic region 3	Unknown
CRG	0.8694	0.02813	8.028	18.29	0.7988	0.01833	7.24	13.52	0.918795	0.651617	0.901844	0.739202	2	0	0.12443	Diploid	Euploid	Heterozygous	Wine	1. Wine/European	Domesticated (wine)
CRH	0.9027	0.0246	4.255	19.96	0.7427	0.01869	6.337	14.01	0.822754	0.759756	1.48931	0.701904	2	0	0.0996438	Diploid	Euploid	Heterozygous	Wine	1. Wine/European	Domesticated (wine)
CRI	1.009	0.03268	9.529	19.95	0.732	0.01935	8.144	13.26	0.725471	0.592105	0.854654	0.664662	2	3	0	Diploid	Aneuploid	Homozygous	Wine	1. Wine/European	Domesticated (wine)
CRK	0.8467	0.03095	7.579	19.53	0.7454	0.02003	6.764	14.47	0.880359	0.647173	0.892466	0.740911	2	0	0	Diploid	Euploid	Homozygous	Wine	1. Wine/European	Domesticated (wine)
CRL	0.8594	0.02648	6.819	18.43	0.7833	0.01643	4.544	13.83	0.91145	0.620468	0.666373	0.750407	2	0	0	Diploid	Euploid	Homozygous	Wine	1. Wine/European	Domesticated (wine)
SACE_GAL	NA	NA	NA	NA	NA	NA	NA	NA	NA	NA	NA	NA	2	0	0	Diploid	Euploid	Homozygous	Lab strain	13. African palm wine	Domesticated (non-wine)
SACE_GAP	NA	NA	NA	NA	NA	NA	NA	NA	NA	NA	NA	NA	2	0	0	Diploid	Euploid	Homozygous	Wine	1. Wine/European	Domesticated (wine)
SACE_GAS	NA	NA	NA	NA	NA	NA	NA	NA	NA	NA	NA	NA	2	0	0	Diploid	Euploid	Homozygous	Nature	99. Other	Unknown
SACE_GAT	NA	NA	NA	NA	NA	NA	NA	NA	NA	NA	NA	NA	2	0	0	Diploid	Euploid	Homozygous	Nature	99. Other	Unknown
SACE_GAV	NA	NA	NA	NA	NA	NA	NA	NA	NA	NA	NA	NA	2	0	0	Diploid	Euploid	Homozygous	Lab strain	M3. Mosaic region 3	Unknown
SACE_MAA	NA	NA	NA	NA	NA	NA	NA	NA	NA	NA	NA	NA	2	0	0	Diploid	Euploid	Homozygous	Human, clinical	M2. Mosaic region 2	Unknown
SACE_MAB	NA	NA	NA	NA	NA	NA	NA	NA	NA	NA	NA	NA	2	0	0	Diploid	Euploid	Homozygous	Human, clinical	M3. Mosaic region 3	Unknown
SACE_MAL	NA	NA	NA	NA	NA	NA	NA	NA	NA	NA	NA	NA	2	0	0	Diploid	Euploid	Homozygous	Insect	19. Malaysian	Wild
SACE_YAA	0.6936	0.0298	5.326	18.92	0.7106	0.01588	8.665	11	1.02451	0.532886	1.62692	0.581395	2	0	0	Diploid	Euploid	Homozygous	Distillery	1. Wine/European	Domesticated (wine)
SACE_YAB	0.6472	0.02419	8.272	14.72	0.7463	0.01859	10.82	11.43	1.15312	0.768499	1.30803	0.776495	2	0	0	Diploid	Euploid	Homozygous	Distillery	7. Mosaic beer	Domesticated (non-wine)
SACE_YAC	0.6689	0.03101	9.405	16.21	0.7317	0.02276	8.721	14.53	1.09389	0.733957	0.927273	0.89636	2	0	0	Diploid	Euploid	Homozygous	Palm wine	13. African palm wine	Domesticated (non-wine)
SACE_YAD	0.8182	0.02904	8.699	17.7	0.7736	0.01908	7.889	13.47	0.94549	0.657025	0.906886	0.761017	2	0	0	Diploid	Euploid	Homozygous	Human, clinical	1. Wine/European	Domesticated (wine)
SACE_YAE	0.7502	0.03013	10.42	16.18	0.6538	0.01947	11.32	11.14	0.871501	0.6462	1.08637	0.688504	2	0	0	Diploid	Euploid	Homozygous	Human	2. Alpechin	Unknown
SACE_YAF	0.4764	0.01643	11.7	8.847	0.6712	0.01589	11.64	9.469	1.4089	0.967133	0.994872	1.07031	2	0	0	Diploid	Euploid	Homozygous	Wine	1. Wine/European (subclade 4)	Domesticated (wine)
SACE_YAG	0.6193	0.02192	8.257	13.65	0.6915	0.01662	10.43	10.5	1.11658	0.758212	1.26317	0.769231	2	NA	0	Diploid	NA	Homozygous	Beer	7. Mosaic beer	Domesticated (non-wine)
SACE_YAK	0.4692	0.02433	7.652	12.74	0.5996	0.01207	3.466	10.71	1.27792	0.496095	0.452953	0.840659	2	0	0	Diploid	Euploid	Homozygous	Human, clinical	M3. Mosaic region 3	Unknown
SACE_YAL	0.7875	0.03671	7.783	20.4	0.5612	0.01757	5.676	12.53	0.712635	0.478616	0.729282	0.614216	2	0	0	Diploid	Euploid	Homozygous	Human, clinical	M3. Mosaic region 3	Unknown
SACE_YAM	0.7148	0.03147	8.175	17.8	0.7865	0.0185	11.47	11.1	1.10031	0.587861	1.40306	0.623596	2	0	0	Diploid	Euploid	Homozygous	Human, clinical	1. Wine/European	Domesticated (wine)
SACE_YAN	0.8277	0.04039	8.901	20.93	0.7663	0.02841	9.577	16.31	0.925819	0.703392	1.07595	0.779264	2	0	0	Diploid	Euploid	Homozygous	Human, clinical	M3. Mosaic region 3	Unknown
SACE_YAP	0.7417	0.02848	10.03	15.89	0.823	0.02373	8.521	15.61	1.10961	0.833216	0.849551	0.982379	2	1	0	Diploid	Aneuploid	Homozygous	Human, clinical	M3. Mosaic region 3	Unknown
SACE_YAQ	0.5787	0.02382	9.525	13.15	0.585	0.01442	6.556	10.77	1.01089	0.605374	0.688294	0.819011	2	0	0	Diploid	Euploid	Homozygous	Human, clinical	M3. Mosaic region 3	Unknown
SACE_YAR	0.8818	0.02817	8.565	17.94	0.8093	0.02447	11.4	14.11	0.917782	0.868655	1.331	0.786511	2	0	0	Diploid	Euploid	Homozygous	Human, clinical	M3. Mosaic region 3	Unknown
SACE_YAT	0.7218	0.03293	9.251	17.52	0.7832	0.01677	5.01	13.72	1.08507	0.509262	0.541563	0.783105	2	0	0	Diploid	Euploid	Homozygous	Human, clinical	M3. Mosaic region 3	Unknown
SACE_YAU	0.4674	0.02177	8.749	11.69	0.5235	0.01098	4.65	9.18	1.12003	0.504364	0.531489	0.785287	2	0	0	Diploid	Euploid	Homozygous	Human, clinical	M3. Mosaic region 3	Unknown
SACE_YAV	0.5166	0.0232	5.103	14.51	0.3568	0.009218	3.811	7.615	0.69067	0.397328	0.746816	0.52481	2	0	0	Diploid	Euploid	Homozygous	Human, clinical	M3. Mosaic region 3	Unknown
SACE_YAW	0.5747	0.02697	10.04	13.66	0.5748	0.0123	8.205	8.761	1.00017	0.456062	0.817231	0.641362	2	0	0	Diploid	Euploid	Homozygous	Human, clinical	M3. Mosaic region 3	Unknown
SACE_YAX	0.8937	0.04598	10.21	22.05	0.5934	0.02523	8.995	13.97	0.663981	0.548717	0.880999	0.63356	2	0	0	Diploid	Euploid	Homozygous	Human, clinical	99. Other	Unknown
SACE_YAY	0.746	0.02756	7.684	17.24	0.6401	0.01819	9.599	11.48	0.858043	0.660015	1.24922	0.665893	2	0	0	Diploid	Euploid	Homozygous	Human, clinical	1. Wine/European (subclade 2)	Domesticated (wine)
SACE_YAZ	0.6716	0.02545	7.878	15.6	0.8158	0.02225	8.18	15.07	1.21471	0.874263	1.03833	0.966026	2	0	0	Diploid	Euploid	Homozygous	Human, clinical	1. Wine/European (subclade 2)	Domesticated (wine)
SACE_YBA	NA	NA	NA	NA	NA	NA	NA	NA	NA	NA	NA	NA	2	0	0	Diploid	Euploid	Homozygous	Human, clinical	1. Wine/European (subclade 2)	Domesticated (wine)
SACE_YBB	NA	NA	NA	NA	NA	NA	NA	NA	NA	NA	NA	NA	2	0	0	Diploid	Euploid	Homozygous	Human, clinical	1. Wine/European (subclade 2)	Domesticated (wine)
SACE_YBE	0.6582	0.02519	6.936	15.96	0.8053	0.02281	6.271	16.58	1.22349	0.905518	0.904123	1.03885	2	0	0	Diploid	Euploid	Homozygous	Human, clinical	1. Wine/European (subclade 2)	Domesticated (wine)
SACE_YBF	1.056	0.0398	7.514	24.88	0.7987	0.02079	6.437	15.39	0.756345	0.522362	0.856668	0.618569	2	0	0	Diploid	Euploid	Homozygous	Human, clinical	1. Wine/European (subclade 2)	Domesticated (wine)
SACE_YBG	1.028	0.04192	9.167	23.65	0.7715	0.02017	6.011	15.23	0.750486	0.481155	0.655722	0.643975	2	0	0	Diploid	Euploid	Homozygous	Human, clinical	1. Wine/European (subclade 2)	Domesticated (wine)
SACE_YBH	0.8284	0.02955	9.429	17.44	0.7012	0.0163	6.521	12.38	0.846451	0.551607	0.69159	0.709862	2	0	0	Diploid	Euploid	Homozygous	Human, clinical	1. Wine/European (subclade 2)	Domesticated (wine)
SACE_YBJ	0.763	0.0291	10.33	16.08	0.5939	0.01234	8.018	8.932	0.778375	0.424055	0.776186	0.555473	2	0	0	Diploid	Euploid	Homozygous	Human, clinical	M3. Mosaic region 3	Unknown
SACE_YBK	0.5274	0.02283	12.17	11.02	0.3995	0.01473	10.96	7.954	0.75749	0.645204	0.900575	0.721779	2	0	0	Diploid	Euploid	Homozygous	Human, clinical	M3. Mosaic region 3	Unknown
SACE_YBL	0.8409	0.03344	9.007	19.23	0.6203	0.01478	5.206	11.76	0.737662	0.441986	0.577995	0.611544	2	0	0	Diploid	Euploid	Homozygous	Human, clinical	M3. Mosaic region 3	Unknown
SACE_YBM	NE	NE	NE	NE	NE	NE	NE	NE	NE	NE	NE	NE	2	0	0	Diploid	Euploid	Homozygous	Human, clinical	M3. Mosaic region 3	Unknown
SACE_YBN	NE	NE	NE	NE	NE	NE	NE	NE	NE	NE	NE	NE	2	0	0	Diploid	Euploid	Homozygous	Fruit	1. Wine/European	Domesticated (wine)
SACE_YBO	NE	NE	NE	NE	NE	NE	NE	NE	NE	NE	NE	NE	2	0	0	Diploid	Euploid	Homozygous	Fruit	1. Wine/European	Domesticated (wine)
SACE_YBP	NE	NE	NE	NE	NE	NE	NE	NE	NE	NE	NE	NE	2	0	0	Diploid	Euploid	Homozygous	Wine	13. African palm wine	Domesticated (non-wine)
SACE_YBQ	0.5148	0.02262	9.206	12.34	0.4947	0.01593	8.039	10.3	0.960956	0.704244	0.873235	0.834684	2	0	0	Diploid	Euploid	Homozygous	Nature	99. Other	Unknown
SACE_YBR	0.7249	0.03137	12.7	14.77	0.4337	0.01222	7.768	8.323	0.598289	0.389544	0.611654	0.563507	2	0	0	Diploid	Euploid	Homozygous	Industrial	2. Alpechin	Unknown
SACE_YBS	0.6596	0.03041	11	14.96	0.1676	0.009665	5.582	4.984	0.254093	0.317823	0.507455	0.333155	2	0	0	Diploid	Euploid	Homozygous	Tree	23. North American oak	Wild
SACE_YBT	1.001	0.04057	9.108	22.96	0.7096	0.01499	5.693	11.91	0.708891	0.369485	0.625055	0.518728	2	0	0	Diploid	Euploid	Homozygous	Human, clinical	M3. Mosaic region 3	Unknown
SACE_YBU	0.5008	0.01909	8.073	11.65	0.5082	0.01329	8.263	9.066	1.01478	0.696176	1.02354	0.778197	2	0	0	Diploid	Euploid	Homozygous	Human, clinical	M3. Mosaic region 3	Unknown
SACE_YBV	0.9021	0.03668	10.71	19.44	0.1846	0.005154	0.5727	4.624	0.204634	0.140513	0.0534734	0.23786	2	0	0	Diploid	Euploid	Homozygous	Human, clinical	99. Other	Unknown
SACE_YBW	0.9454	0.03926	9.419	21.72	0.8138	0.02279	8.002	15.42	0.8608	0.580489	0.849559	0.709945	2	0	0	Diploid	Euploid	Homozygous	Human, clinical	99. Other	Unknown
SACE_YBX	0.832	0.03284	9.21	18.73	0.8454	0.01972	7.683	14.22	1.01611	0.600487	0.834202	0.75921	2	0	0	Diploid	Euploid	Homozygous	Wine	1. Wine/European	Domesticated (wine)
SACE_YBY	0.9274	0.03115	7.606	20.37	0.8198	0.01973	6.473	14.89	0.883977	0.633387	0.851039	0.730977	2	0	0	Diploid	Euploid	Homozygous	Wine	1. Wine/European	Domesticated (wine)
SACE_YBZ	0.8664	0.0385	10.02	20.1	0.7565	0.02215	7.613	15.06	0.873153	0.575325	0.75978	0.749254	2	0	0	Diploid	Euploid	Homozygous	Fruit	M3. Mosaic region 3	Unknown
SACE_YCA	0.9696	0.03222	9.55	19.41	0.6523	0.01868	6.728	13.27	0.672752	0.579764	0.704503	0.683668	2	0	0	Diploid	Euploid	Homozygous	Wine	1. Wine/European	Domesticated (wine)
SACE_YCB	0.5991	0.02528	7.809	14.8	0.2713	0.01051	8.82	6.052	0.452846	0.415744	1.12947	0.408919	2	0	0	Diploid	Euploid	Homozygous	Soil	99. Other	Unknown
SACE_YCC	0.6247	0.02404	7.912	14.68	0.6113	0.01461	6.633	10.91	0.97855	0.607737	0.838347	0.743188	2	0	0	Diploid	Euploid	Homozygous	Industrial	M2. Mosaic region 2	Unknown
SACE_YCD	0.8375	0.02975	9.836	17.31	0.4647	0.01681	9.014	9.971	0.554866	0.565042	0.916429	0.576025	2	1	0	Diploid	Aneuploid	Homozygous	Cider	1. Wine/European	Domesticated (wine)
SACE_YCE	0.4868	0.01185	12.46	6.756	0.266	0.007847	4.494	6.045	0.546426	0.662194	0.360674	0.89476	2	0	0	Diploid	Euploid	Homozygous	Distillery	M3. Mosaic region 3	Unknown
SACE_YCF	0.6397	0.02024	7.291	13.72	0.5942	0.01256	5.822	10.02	0.928873	0.620553	0.798519	0.730321	2	0	0	Diploid	Euploid	Homozygous	Fruit	M2. Mosaic region 2	Unknown
SACE_YCG	0.5324	0.02295	9.1	12.71	0.7775	0.03097	9.73	17.05	1.46037	1.34946	1.06923	1.34146	2	0	0	Diploid	Euploid	Homozygous	Industrial	99. Other	Unknown
SACE_YCH	0.6321	0.02355	10.53	13.03	0.6936	0.0186	8.635	12.41	1.09729	0.789809	0.820038	0.952417	2	0	0	Diploid	Euploid	Homozygous	Nature	M3. Mosaic region 3	Unknown
SACE_YCI	0.6167	0.02117	10.38	12.16	0.8918	0.0293	7.416	19.17	1.44608	1.38403	0.714451	1.57648	2	0	0	Diploid	Euploid	Homozygous	Wine	M1. Mosaic region 1	Unknown
SACE_YCJ	NE	NE	NE	NE	NE	NE	NE	NE	NE	NE	NE	NE	2	1	0	Diploid	Aneuploid	Homozygous	Unknown	26. Asian fermentation	Unknown
SACE_YCK	0.6132	0.01838	12.23	10.1	0.5764	0.01224	9.057	8.415	0.939987	0.665941	0.740556	0.833168	2	0	0	Diploid	Euploid	Homozygous	Industrial	26. Asian fermentation	Unknown
SACE_YCL	0.7948	0.03607	8.474	19.88	0.9861	0.04955	9.197	24.56	1.24069	1.37372	1.08532	1.23541	2	0	0	Diploid	Euploid	Homozygous	Tree	99. Other	Unknown
SACE_YCM	0.9444	0.03786	7.757	22.75	0.8469	0.03239	9.504	18.5	0.89676	0.85552	1.22522	0.813187	2	0	0	Diploid	Euploid	Homozygous	Fruit	24. Asian islands	Unknown
SACE_YCN	0.8855	0.03893	7.746	22.42	0.8545	0.03525	13.14	7.123	0.964992	0.905471	1.69636	0.317707	2	0	0	Diploid	Euploid	Homozygous	Fruit	99. Other	Unknown
SACE_YCO	0.8219	0.03795	8.732	20.45	0.9053	0.04174	10.18	9.952	1.10147	1.09987	1.16583	0.48665	2	0	0	Diploid	Euploid	Homozygous	Wine	99. Other	Unknown
SACE_YCP	0.9235	0.03163	9.637	18.77	0.8315	0.02991	11.66	9.913	0.900379	0.945621	1.20992	0.52813	2	0	0	Diploid	Euploid	Homozygous	Wine	1. Wine/European	Domesticated (wine)
SACE_YCQ	0.9388	0.03685	8.016	22.12	0.9171	0.03812	6.137	12.01	0.976885	1.03446	0.765594	0.542948	2	0	0	Diploid	Euploid	Homozygous	Cider	1. Wine/European	Domesticated (wine)
SACE_YCR	0.7786	0.03354	6.953	20.02	0.5408	0.01095	7.606	8.117	0.69458	0.326476	1.09392	0.405445	2	0	0	Diploid	Euploid	Homozygous	Tree	18. Far East Asia	Wild
SACE_YCS	NE	NE	NE	NE	NE	NE	NE	NE	NE	NE	NE	NE	2	0	0	Diploid	Euploid	Homozygous	Unknown	M3. Mosaic region 3	Unknown
SACE_YCT	NE	NE	NE	NE	NE	NE	NE	NE	NE	NE	NE	NE	2	0	0	Diploid	Euploid	Homozygous	Wine	M2. Mosaic region 2	Unknown
SACE_YCU	NE	NE	NE	NE	NE	NE	NE	NE	NE	NE	NE	NE	2	0	0	Diploid	Euploid	Homozygous	Tree	23. North American oak	Wild
SACE_YCV	NE	NE	NE	NE	NE	NE	NE	NE	NE	NE	NE	NE	2	1	0	Diploid	Aneuploid	Homozygous	Beer	13. African palm wine	Domesticated (non-wine)
SACE_YCW	NE	NE	NE	NE	NE	NE	NE	NE	NE	NE	NE	NE	2	0	0	Diploid	Euploid	Homozygous	Fruit	99. Other	Unknown
SACE_YCX	NE	NE	NE	NE	NE	NE	NE	NE	NE	NE	NE	NE	2	0	0	Diploid	Euploid	Homozygous	Nature	99. Other	Unknown
SACE_YCY	NE	NE	NE	NE	NE	NE	NE	NE	NE	NE	NE	NE	2	0	0	Diploid	Euploid	Homozygous	Tree	19. Malaysian	Wild
SACE_YCZ	NE	NE	NE	NE	NE	NE	NE	NE	NE	NE	NE	NE	2	0	0	Diploid	Euploid	Homozygous	Human, clinical	M2. Mosaic region 2	Unknown
SACE_YDA	NE	NE	NE	NE	NE	NE	NE	NE	NE	NE	NE	NE	2	0	0	Diploid	Euploid	Homozygous	Palm wine	26. Asian fermentation	Unknown
SACE_YDB	NE	NE	NE	NE	NE	NE	NE	NE	NE	NE	NE	NE	2	0	0	Diploid	Euploid	Homozygous	Unknown	99. Other	Unknown
SACE_YDC	NE	NE	NE	NE	NE	NE	NE	NE	NE	NE	NE	NE	2	0	0	Diploid	Euploid	Homozygous	Beer	1. Wine/European	Domesticated (wine)
SACE_YDD	NE	NE	NE	NE	NE	NE	NE	NE	NE	NE	NE	NE	2	0	0	Diploid	Euploid	Homozygous	Fermentation	7. Mosaic beer	Domesticated (non-wine)
SACE_YDE	NE	NE	NE	NE	NE	NE	NE	NE	NE	NE	NE	NE	2	0	0	Diploid	Euploid	Homozygous	Palm wine	24. Asian islands	Unknown
SACE_YDF	NE	NE	NE	NE	NE	NE	NE	NE	NE	NE	NE	NE	2	0	0	Diploid	Euploid	Homozygous	Human, clinical	1. Wine/European	Domesticated (wine)
SACE_YDG	NE	NE	NE	NE	NE	NE	NE	NE	NE	NE	NE	NE	2	0	0	Diploid	Euploid	Homozygous	Fruit	M3. Mosaic region 3	Unknown
SACE_YDH	NE	NE	NE	NE	NE	NE	NE	NE	NE	NE	NE	NE	2	3	0	Diploid	Aneuploid	Homozygous	Fermentation	M3. Mosaic region 3	Unknown
SACE_YDI	NE	NE	NE	NE	NE	NE	NE	NE	NE	NE	NE	NE	2	0	0	Diploid	Euploid	Homozygous	Unknown	99. Other	Unknown
SACE_YDJ	NE	NE	NE	NE	NE	NE	NE	NE	NE	NE	NE	NE	2	2	0	Diploid	Aneuploid	Homozygous	Wine	1. Wine/European	Domesticated (wine)
SACE_YDK	NE	NE	NE	NE	NE	NE	NE	NE	NE	NE	NE	NE	2	0	0	Diploid	Euploid	Homozygous	Industrial	26. Asian fermentation	Unknown
SACE_YDL	NE	NE	NE	NE	NE	NE	NE	NE	NE	NE	NE	NE	2	0	0	Diploid	Euploid	Homozygous	Human, clinical	M3. Mosaic region 3	Unknown
SACE_YDM	0.8823	0.03675	10.08	19.76	0.7659	0.02743	10.74	15.27	0.868072	0.746395	1.06548	0.772773	2	0	0	Diploid	Euploid	Homozygous	Human, clinical	2. Alpechin	Unknown
SACE_YDN	0.5738	0.02647	8.164	14.61	0.4249	0.01096	8.709	7.282	0.740502	0.414054	1.06676	0.498426	2	0	0	Diploid	Euploid	Homozygous	Human, clinical	M3. Mosaic region 3	Unknown
SACE_YDO	0.8967	0.03098	9.08	18.79	0.8063	0.01906	8.889	12.96	0.899186	0.615236	0.978965	0.689729	2	0	0	Diploid	Euploid	Homozygous	Distillery	1. Wine/European	Domesticated (wine)
NA: Not applicable. NE: Not evaluated.

## Sheet: S2
Table S2. Genetic variants mapped by GWAS.
Phenotype	SNP a	Chromosome	Position	p-value	Q-value	Odds Ratio	Gene ID	Gene	Previous gene ID	Previous Gene	Sunsequent gene ID	Sunsequent gene
Ratio_AUC	sv81	1	34948	3.29601e-06	0.334954	1.47014	-- gene not found --	-- gene not found --	YAL060W	BDH1	YAL061W	BDH2
Ratio_AUC	sv29488	6	222359	9.97879e-06	0.507042	1.7159	YFR032C	RRT5
Ratio_AUC	sv77310	14	168998	1.81786e-05	0.589747	1.39372	YNL254C	RTC4
Ratio_AUC	sv29491	6	222381	2.45894e-05	0.589747	1.66954	YFR032C	RRT5
Ratio_AUC	CN4563.YIL083C	CNV	4563	2.90161e-05	0.589747	2.22364	YIL083C
Ratio_AUC	sv68415	13	39487	7.73291e-05	0.877158	0.503866	YML116W	ATR1
Ratio_AUC	sv32647	7	317991	8.3195e-05	0.877158	0.766347	YGL098W	USE1
Ratio_AUC	sv42837	8	460285	8.4113e-05	0.877158	1.23787	YHR178W	STB5
Ratio_AUC	sv24701	5	212747	8.55994e-05	0.877158	1.98788	YER029C	SMB1
Ratio_AUC	sv78694	14	321973	9.21386e-05	0.877158	0.481817	ARS1415		YNL166C	BNI5	YNL167C	SKO1
Ratio_AUC	sv42898	8	467977	9.97005e-05	0.877158	1.4118	-- gene not found --	-- gene not found --	YHR182W		YHR181W	SVP26
Ratio_Efficiency	sv26080	5	387014	2.16247e-06	0.126157	2.28147	-- gene not found --	-- gene not found --	YER112W	LSM4	YER111C	SWI4
Ratio_Efficiency	sv29136	6	184083	2.48281e-06	0.126157	1.53992	YFR018C
Ratio_Efficiency	sv40533	8	187518	4.67508e-06	0.158367	1.61013	YHR039C-A	VMA10
Ratio_Efficiency	sv49581	10	300158	1.00856e-05	0.256234	1.83566	YJL074C	SMC3
Ratio_Lag	sv68817	13	77434	1.08231e-07	0.0109989	0.629264	YML098W	TAF13
Ratio_Lag	sv95732	16	447597	1.01426e-06	0.0515364	0.663751	YPL058C	PDR12
Ratio_Lag	sv99666	16	925027	5.02112e-06	0.12497	0.679838	YPR194C	OPT2
Ratio_Lag	sv7111	2	660870	5.3284e-06	0.12497	0.687044	YBR218C	PYC2
Ratio_Lag	sv72837	13	588348	6.75387e-06	0.12497	0.693601	YMR164C	MSS11
Ratio_Lag	sv95722	16	445985	8.92047e-06	0.12497	0.687154	YPL058C	PDR12
Ratio_Lag	CN7820.Q0017	CNV	7820	9.12791e-06	0.12497	0.789113	Q0017
Ratio_Lag	sv95749	16	450699	9.83781e-06	0.12497	1.59124	-- gene not found --	-- gene not found --	YPL057C	SUR1	YPL058C	PDR12
Ratio_Rate	CN4563.YIL083C	CNV	4563	1.11738e-06	0.113553	2.48026	YIL083C
SM300_AUC	sv63533	12	560800	1.59972e-05	0.89212	0.709232	YLR209C	PNP1
SM300_AUC	sv69403	13	143982	1.75573e-05	0.89212	2.37894	YML065W	ORC1
SM300_AUC	sv65027	12	725711	2.63985e-05	0.894241	0.712723	-- gene not found --	-- gene not found --	YLR299W	ECM38	YLR298C	YHC1
SM300_AUC	sv56522	11	379164	3.95859e-05	0.97232	2.01101	-- gene not found --	-- gene not found --	YKL032C	IXR1	YKL033W	TTI1
SM300_AUC	sv56526	11	379182	6.8587e-05	0.97232	1.57242	-- gene not found --	-- gene not found --	YKL032C	IXR1	YKL033W	TTI1
SM300_AUC	sv57282	11	463057	7.21023e-05	0.97232	1.31261	ARS1115		YKR012C		YKR011C	TOS5
SM300_AUC	sv69459	13	152365	7.83609e-05	0.97232	2.26821	YML060W	OGG1
SM300_AUC	sv69463	13	152551	8.40478e-05	0.97232	2.26205	YML060W	OGG1
SM300_AUC	sv33697	7	445967	9.91706e-05	0.97232	0.602768	YGL027C	CWH41
SM300_Efficiency	sv63533	12	560800	2.69883e-06	0.274266	0.690848	YLR209C	PNP1
SM300_Efficiency	sv69403	13	143982	1.00743e-05	0.511896	2.43475	YML065W	ORC1
SM300_Lag	CN3895.YGL256W_NumOfGenes_2	CNV	3895	1.33291e-06	0.135456	1.46225	YGL256W_NumOfGenes_2
SM300_Lag	CN4234.YHL040C	CNV	4234	3.09482e-06	0.147769	1.42221	YHL040C
SM300_Lag	CN4467.YHR206W	CNV	4467	4.36223e-06	0.147769	1.47565	YHR206W
SM300_Lag	sv56369	11	366118	8.87065e-06	0.225368	2.35708	YKL038W	RGT1
SM300_Lag	CN3883.YGL244W	CNV	3883	1.5473e-05	0.314486	1.4332	YGL244W
SM300_Lag	sv89528	15	768226	2.13982e-05	0.34533	1.4854	-- gene not found --	-- gene not found --	YOR229W	WTM2	YOR228C	MCP1
SM300_Lag	sv78828	14	340237	2.37868e-05	0.34533	1.55991	-- gene not found --	-- gene not found --	YNL157W	IGO1	YNL158W	PGA1
SM300_Lag	CN6701.YNL315C	CNV	6701	4.04253e-05	0.467594	1.44207	YNL315C
SM300_Lag	CN3892.YGL253W_NumOfGenes_2	CNV	3892	5.00385e-05	0.467594	1.40473	YGL253W_NumOfGenes_2
SM300_Lag	sv82881	15	71659	5.27568e-05	0.467594	1.35128	YOL132W	GAS4
SM300_Lag	sv24062	5	140881	5.66486e-05	0.467594	1.32686	YEL008W
SM300_Lag	sv5061	2	439836	6.34898e-05	0.467594	1.36831	YBR097W	VPS15
SM300_Lag	sv88145	15	620620	7.29795e-05	0.467594	0.706454	YOR153W	PDR5
SM300_Lag	sv56861	11	410974	7.7967e-05	0.467594	1.98294	YKL015W	PUT3
SM300_Lag	sv88164	15	622410	8.39453e-05	0.467594	0.437421	YOR153W	PDR5
SM300_Lag	sv3802	2	292257	8.96531e-05	0.467594	1.54102	-- gene not found --	-- gene not found --	YBR026C	ETR1	YBR025C	OLA1
SM300_Lag	sv33247	7	383402	9.04119e-05	0.467594	1.5844	-- gene not found --	-- gene not found --	YGL063W	PUS2	YGL064C	MRH4
SM300_Lag	CN3631.YFR044C	CNV	3631	9.57404e-05	0.467594	1.50403	YFR044C
SM300_Lag	sv33239	7	382144	9.91734e-05	0.467594	1.7034	YGL064C	MRH4
SM300_Lag	sv77153	14	154604	0.000101298	0.467594	0.573177	YNL262W	POL2
SM300_Lag	sv71411	13	418899	0.000104468	0.467594	0.452562	YMR076C	PDS5
SM300_Rate	sv69403	13	143982	3.77259e-06	0.383386	2.44073	YML065W	ORC1
SM300_Rate	sv54319	11	155819	1.35448e-05	0.45731	1.66395	YKL157W	APE2
SM300_Rate	sv8988	3	92160	1.45362e-05	0.45731	0.733556	YCL018W	LEU2
SM300_Rate	sv57282	11	463057	1.80001e-05	0.45731	1.3213	ARS1115		YKR012C		YKR011C	TOS5
SM300_Rate	sv63533	12	560800	3.18492e-05	0.483139	0.728593	YLR209C	PNP1
SM300_Rate	sv73285	13	649409	3.60808e-05	0.483139	1.94714	ARS1325		YMR193W	MRPL24	YMR192W	GYL1
SM300_Rate	sv78759	14	331411	3.63098e-05	0.483139	0.695883	YNL162W	RPL42A
SM300_Rate	sv73286	13	649450	3.80334e-05	0.483139	1.94536	ARS1325		YMR193W	MRPL24	YMR192W	GYL1
SM300_Rate	sv69459	13	152365	4.31286e-05	0.484113	2.25651	YML060W	OGG1
SM300_Rate	sv69463	13	152551	4.76377e-05	0.484113	2.24802	YML060W	OGG1
SM300_Rate	sv43187	8	501957	5.38795e-05	0.484259	0.542763	ARS822		YHR202W		YHR201C	PPX1
SM300_Rate	sv41258	8	282587	6.69399e-05	0.484259	0.49179	-- gene not found --	-- gene not found --	YHR089C	GAR1	YHR088W	RPF1
SM300_Rate	sv37861	7	955696	6.69565e-05	0.484259	1.46438	YGR233C	PHO81
SM300_Rate	sv69454	13	151633	7.83414e-05	0.484259	2.12885	-- gene not found --	-- gene not found --	YML060W	OGG1	YML061C	PIF1
SM300_Rate	sv63882	12	604868	7.84831e-05	0.484259	0.501793	YLR230W
SM300_Rate	sv54343	11	159489	8.46495e-05	0.484259	1.5307	YKL155C	RSM22
SM300_Rate	sv54344	11	159495	8.46495e-05	0.484259	1.5307	YKL155C	RSM22
SM300_Rate	sv37860	7	955691	9.21027e-05	0.484259	1.46906	YGR233C	PHO81
SM300_Rate	sv2490	2	111999	9.40338e-05	0.484259	1.23003	YBL058W	SHP1
SM300_Rate	sv56522	11	379164	9.86781e-05	0.484259	1.88178	-- gene not found --	-- gene not found --	YKL032C	IXR1	YKL033W	TTI1
SM60_AUC	sv50120	10	357835	6.11143e-06	0.310534	0.699723	YJL045W	SDH1b,succinate
SM60_AUC	sv50121	10	357838	6.11143e-06	0.310534	0.699723	YJL045W	SDH1b,succinate
SM60_AUC	sv88173	15	623860	1.20352e-05	0.407687	0.623	YOR153W	PDR5
SM60_AUC	sv41265	8	283522	1.70276e-05	0.414208	0.509235	-- gene not found --	-- gene not found --	YHR090C	YNG2	YHR089C	GAR1
SM60_AUC	sv90210	15	849608	2.22602e-05	0.414208	0.592051	-- gene not found --	-- gene not found --	YOR285W	RDL1	YOR284W	HUA2
SM60_AUC	sv23193	5	45816	2.44553e-05	0.414208	0.725071	-- gene not found --	-- gene not found --	YEL056W	HAT2	YEL057C
SM60_AUC	sv41287	8	285289	5.26128e-05	0.55539	0.616563	YHR091C	MSR1
SM60_AUC	sv41267	8	283592	5.92439e-05	0.55539	0.593663	-- gene not found --	-- gene not found --	YHR090C	YNG2	YHR089C	GAR1
SM60_AUC	sv65176	12	745074	6.27118e-05	0.55539	1.27358	ARS1223		YLR307W	CDA1	YLR306W	UBC12
SM60_AUC	sv88184	15	624626	6.46587e-05	0.55539	0.660071	-- gene not found --	-- gene not found --	YOR154W	SLP1	YOR153W	PDR5
SM60_AUC	sv78642	14	317754	7.48518e-05	0.55539	1.67758	-- gene not found --	-- gene not found --	YNL168C	FMP41	YNL169C	PSD1
SM60_AUC	sv10662	4	27678	7.72084e-05	0.55539	0.685855	YDL239C	ADY3
SM60_AUC	sv88183	15	624582	7.84959e-05	0.55539	0.665985	-- gene not found --	-- gene not found --	YOR154W	SLP1	YOR153W	PDR5
SM60_AUC	sv41288	8	285301	8.08153e-05	0.55539	0.621507	YHR091C	MSR1
SM60_AUC	2417_YCR073C_SSK22	LOF	2417	8.19772e-05	0.55539	0.560377	YCR073C	SSK22
SM60_AUC	sv74753	13	804585	9.68156e-05	0.596956	0.594578	YMR269W	TMA23
SM60_Efficiency	sv23193	5	45816	7.56444e-06	0.484904	0.726477	-- gene not found --	-- gene not found --	YEL056W	HAT2	YEL057C
SM60_Efficiency	sv9386	3	166587	1.82362e-05	0.484904	0.72113	ARS310		YCR027C	RHB1	YCR026C	NPP1
SM60_Efficiency	sv37261	7	889214	2.28869e-05	0.484904	1.6499	YGR195W	SKI6
SM60_Efficiency	sv50777	10	452288	2.46622e-05	0.484904	1.29583	-- gene not found --	-- gene not found --	YJR008W	MHO1	YJR007W	SUI2
SM60_Efficiency	sv81580	14	668908	2.8317e-05	0.484904	2.38004	YNR021W
SM60_Efficiency	sv53508	11	78615	3.16253e-05	0.484904	0.70889	YKL194C	MST1
SM60_Efficiency	sv23161	5	42780	3.34008e-05	0.484904	0.683071	YEL059W	HHY1
SM60_Efficiency	sv41265	8	283522	5.89517e-05	0.746712	0.553838	-- gene not found --	-- gene not found --	YHR090C	YNG2	YHR089C	GAR1
SM60_Efficiency	sv37277	7	891149	7.08531e-05	0.746712	0.650787	YGR196C	FYV8
SM60_Efficiency	sv23212	5	47091	7.38098e-05	0.746712	1.36789	-- gene not found --	-- gene not found --	YEL056W	HAT2	YEL057C
SM60_Efficiency	sv90210	15	849608	8.08257e-05	0.746712	0.63245	-- gene not found --	-- gene not found --	YOR285W	RDL1	YOR284W	HUA2
SM60_Efficiency	sv78615	14	314409	9.86349e-05	0.835306	1.83317	YNL172W	APC1
SM60_Lag	sv74753	13	804585	2.89984e-06	0.294693	1.79496	YMR269W	TMA23
SM60_Lag	CN7820.Q0017	CNV	7820	7.93431e-06	0.34166	0.793393	Q0017
SM60_Lag	sv11094	4	75728	1.0086e-05	0.34166	0.673318	YDL214C	PRR2
SM60_Lag	sv1209	1	132552	1.60696e-05	0.346441	1.8766	YAL011W	SWC3
SM60_Lag	CN4467.YHR206W	CNV	4467	1.84132e-05	0.346441	1.43164	YHR206W
SM60_Lag	CN4234.YHL040C	CNV	4234	2.04543e-05	0.346441	1.3767	YHL040C
SM60_Lag	sv2840	2	151407	3.48922e-05	0.432044	1.53898	-- gene not found --	-- gene not found --	YBL035C	POL12	YBL036C
SM60_Lag	sv11152	4	80312	3.67987e-05	0.432044	0.667467	YDL211C
SM60_Lag	sv11090	4	75208	4.02158e-05	0.432044	0.687577	YDL214C	PRR2
SM60_Lag	CN3895.YGL256W_NumOfGenes_2	CNV	3895	4.2514e-05	0.432044	1.37353	YGL256W_NumOfGenes_2
SM60_Lag	sv30364	7	73453	6.75375e-05	0.583182	0.736643	YGL226W	MTC3
SM60_Lag	CN2680.YDL236W	CNV	2680	6.88636e-05	0.583182	1.41691	YDL236W
SM60_Lag	sv3901	2	302720	8.8156e-05	0.606962	0.714351	YBR033W	EDS1
SM60_Lag	sv37367	7	898755	9.09889e-05	0.606962	1.97384	YGR199W	PMT6
SM60_Lag	CN4183.YGR284C_NumOfGenes_2	CNV	4183	9.32418e-05	0.606962	1.33204	YGR284C_NumOfGenes_2
SM60_Lag	sv60777	12	208514	9.68567e-05	0.606962	1.55826	-- gene not found --	-- gene not found --	YLR033W	RSC58	YLR032W	RAD5
SM60_Lag	CN7827.Q0140	CNV	7827	0.000101535	0.606962	0.808285	Q0140
SM60_Rate	sv50798	10	456040	2.80307e-05	0.81784	1.29443	-- gene not found --	-- gene not found --	YJR010W	MET3	YJR009C	TDH2
SM60_Rate	sv41259	8	282666	4.21906e-05	0.81784	0.627316	-- gene not found --	-- gene not found --	YHR089C	GAR1	YHR088W	RPF1
SM60_Rate	sv41265	8	283522	5.94907e-05	0.81784	0.528183	-- gene not found --	-- gene not found --	YHR090C	YNG2	YHR089C	GAR1
SM60_Rate	sv88183	15	624582	6.58914e-05	0.81784	0.659821	-- gene not found --	-- gene not found --	YOR154W	SLP1	YOR153W	PDR5
SM60_Rate	sv10662	4	27678	7.11944e-05	0.81784	0.680343	YDL239C	ADY3
SM60_Rate	CN1016.augustus_masked.AID_2.6438	CNV	1016	7.18456e-05	0.81784	0.357524	1016.augustus_masked.AID_2.6438
SM60_Rate	sv50777	10	452288	7.20102e-05	0.81784	1.30165	-- gene not found --	-- gene not found --	YJR008W	MHO1	YJR007W	SUI2
SM60_Rate	sv60081	12	132144	9.32832e-05	0.81784	1.28025	YLL008W	DRS1
SM60_Rate	sv8988	3	92160	9.62659e-05	0.81784	0.730319	YCL018W	LEU2
SM60_Rate	sv88180	15	624522	9.91607e-05	0.81784	0.667122	-- gene not found --	-- gene not found --	YOR154W	SLP1	YOR153W	PDR5
a As they are named in Peter et al. (2018) pangenome. CNV: Copy number variant. LOF: Loss-of-function.

## Sheet: S3
Table S3. Primers used in this work.
Name	Sequence 5'-3'	Description
oL222	aGCGGATAACAATTTCACACAGGAAACAGCATGAGTGATATCTTGAACGT	Recombination of SACE-YCP PNP1 with pRS426 plasmid
oL223	aaacagatctggcgcgccttaattaacccgGAGTCTATCGACGAATTTGA	Recombination of SACE-YCP PNP1 with HphMX cassette
oL224	TTATTTCCCTTCAAATTCGTCGATAGACTCcgggttaattaaggcgcgcc	Recombination of HphMx cassette with SACE-YCP PNP1
oL225	gGTAACGCCAGGGTTTTCCCAGTCACGACGatcgatgaattcgagctcgt	Recombination of HphMx cassette with pRS426 plasmid
oL226	ATCTTGCTAATCTTCTAGAACACATGAGAAACTCCGAATAAACTTAAAAGCGGCATCAGAGCAGATTGTACTG	PNP1 deletion with URA3
oL227	AGGTACATCTTCCCGCTATGTAATAAATAGAGGTATTTAAGTTATAACAAGGTATTTCACACCGCATAGGG	PNP1 deletion with URA3
oL228	CTTGTTTGATCAGGGCAGCC	Confirmation of PNP1 deletion (external to PNP1)
oL229	GCGAAATTATTCTACCGGCCG	Confirmation of PNP1 deletion (external to PNP1)
oL304	ATCTTGCTAATCTTCTAGAACACATGAGAAACTCCGAATAAACTTAAAAGATGAGTGATATCTTGAACGT	SACE-YCP PNP1 allele swapping
oL305	AGGTACATCTTCCCGCTATGTAATAAATAGAGGTATTTAAGTTATAACAAATCGATGAATTCGAGCTCGT	SACE-YCP PNP1 allele swapping
oL306	ATTCCACCAAGCCCTGAACC	Confirmation of SACE-YCP allele swapping
oL374	CTGGCGCGCCTTAATTAACC	Sequencing confirmation of SACE-YCP PNP1 allele swapping
pL839	CAGGAGAAAGTGTATTCCTTTTGCTCCACACCAAATTACTGCCGCTTTGG	Amplification of RRT5
pL840	AATCTTAGAGACGTAAGCGGGCTTCACTATTATCGATTTGCCCCTCAAAG	Amplification of RRT5
pL803	ACAGGTCCAAGGTGTACAGG	Sequencing of RRT5
pL804	GCGCGCATTGGTTAAGTTGT	Sequencing of RRT5
pL831	AACACATAGAGAAGTATAAGGCCTCACATAAGCATACAAACAAGCCCGCACGGCATCAGAGCAGATTGTACTG	RRT5 deletion with URA3
pL832	TTTATGTTAAGTTCTCACTGTTTATACCCCCTTTTCAATTTTATAAAGATGGTATTTCACACCGCATAGGG	RRT5 deletion with URA3
pL847	TGCCACAAAATGGAAGCGTCAC	Confirmation of RRT5 deletion (external to RRT5)
pL848	TTGGAGCCGGAAAGGAATTGGG	Confirmation of RRT5 deletion (external to RRT5)
pL03	CCTTTTGATGTTAGCAGAATTGTC	Confirmation of RRT5 deletion (internal to URA3)
pL04	CCTCTAGGTTCCTTTGTTACTTCT	Confirmation of RRT5 deletion (internal to URA3)
pL807	GCCCATACACTGTTCAAGATCAA	Sequencing of PDR12
pL808	GTCACCTGGAACTGTTTGGAAA	Sequencing of PDR12
pL833	TTAAAAAAAAGGTTTACAGATTTATTGTTATTGTTCTTATTAATAAAAAAATGTCGAAAGCTACATATAA	PDR12 deletion with URA3
pL834	ATAAAAATTGTGTGTTAAACCACGAAATACAAATATATTTGCTTGCTTGTGTTTTGCTGGCCGCATCTTC	PDR12 deletion with URA3
pL835	ACAAGGTAGTTCTCTTTTTGGGG	Confirmation of PDR12 deletion (external to PDR12)
pL838	GTTAAAGGACGCCAAAATTTGTG	Confirmation of PDR12 deletion (external to PDR12)

## Sheet: S4
Table S4. gRNAs used in this work.
Name	Sequence 5'-3'	Description
gL33	ATCTTGCAATCTGAAACCCCAAT	RRT5 SNP 579 (C>T)
gL34	AACATTGGGGTTTCAGATTGCAA	RRT5 SNP 579 (C>T)
gL35	ATCTGGGGACATTTGTGACAGTG	RRT5 SNP 601 (A>C)
gL36	AACCACTGTCACAAATGTCCCCA	RRT5 SNP 601 (A>C)
gL23	ATCATGTTGTAAGAGTTAAGGTG	PDR12 SNP 4393 (G>A)
gL24	AACCACCTTAACTCTTACAACAT	PDR12 SNP 4393 (G>A)

## Sheet: S5
Table S5. Comparisons between mutants and their wild type (WT) strains.
Gene	Phenotype	Mutant	Mean	SD	p value a
PNP1	SM300_Efficiency	WT	0.66054	0.0992649	-
		933A>G	0.77572	0.122722	0,0424 *
		pnp1::URA3	0.90255	0.135638	0,0001 ***
	SM300_Rate	WT	0.026047	0.00487613	-
		933A>G	0.029582	0.0050302	0.2424
		pnp1::URA3	0.043815	0.00868857	<0,0001 ***
	SM300_Lag	WT	10.2845	1.34376	-
		933A>G	11.1121	1.73848	0.2514
		pnp1::URA3	12.061	1.62561	0,0273 *
	SM300_AUC	WT	29.426	5.16199	-
		933A>G	33.646	6.13413	0.1271
		pnp1::URA3	41.035	6.52418	0,0002 ***
RRT5	Ratio_Efficiency	WT	0.352938	0.0955301	-
		579C>T	0.285118	0.0722399	0.2453
		601A>C	0.308852	0.0644009	0.4443
		579C>T / 601A>C	0.322888	0.12724	0.4443
		rrt5::URA3	0.26128	0.0549147	0.0904
	Ratio_Rate	WT	0.311221	0.0984593	-
		579C>T	0.213076	0.0582614	0,0101 *
		601A>C	0.254107	0.0610683	0.0695
		579C>T / 601A>C	0.213163	0.0664077	0,0101 *
		rrt5::URA3	0.213273	0.0610988	0,0101 *
	Ratio_Lag	WT	0.545851	0.0578448	-
		579C>T	0.596857	0.0693881	0.2921
		601A>C	0.576181	0.0465933	0.3699
		579C>T / 601A>C	0.609622	0.0722055	0.1572
		rrt5::URA3	0.585841	0.0951456	0.3699
	Ratio_AUC	WT	0.412058	0.116534	-
		579C>T	0.306442	0.0811905	0,0344 *
		601A>C	0.342554	0.0723356	0.0833
		579C>T / 601A>C	0.322792	0.104487	0.0546
		rrt5::URA3	0.290341	0.0640229	0,0159 *
PDR12	Ratio_Efficiency	WT	0.413707	0.0857932	-
		4393G>A	0.319685	0.0638979	0,0082 **
		pdr12::URA3	0.331446	0.0514231	0,0082 **
	Ratio_Rate	WT	0.354966	0.0904096	-
		4393G>A	0.244984	0.0679069	0,0031 **
		pdr12::URA3	0.286551	0.050651	0,0306 *
	Ratio_Lag	WT	0.673194	0.0797655	-
		4393G>A	0.600215	0.0950083	0.1268
		pdr12::URA3	0.573429	0.125778	0.0641
	Ratio_AUC	WT	0.444868	0.0924218	-
		4393G>A	0.337771	0.0801351	0,0083 **
		pdr12::URA3	0.364501	0.0582622	0,0212 *
a Statistical analyses correspond to ordinary one-way ANOVA using Holm-Šídák's multiple comparisons tests, comparing in each case the WT versus the different mutants. ***: p<0.001, **: p<0.01, *: p<0.05.
